# Supplementary material for: Crystal structure of di­chlorido­{2,6-bis­[(3-phenyl-1H-pyrazol-1-yl)meth­yl]pyridine}cobalt(II)
Source: Acta Crystallogr E Crystallogr Commun. 2015 Mar 4;71(Pt 4):m75–6. doi: 10.1107/S2056989015003862 (PMC4438808; doi:10.1107/S2056989015003862)
Supplement: Supplementary file 1 [file e-71-00m75-sup1.cif]

##############################################################################
#                                                                            #
# This CIF contains the data in a paper accepted for publication in          #
# Acta Crystallographica Section E. It conforms to the requirements of       #
# Notes for Authors for Acta Crystallographica Section E, and has been       #
# peer reviewed under the auspices of the IUCr Commission on Journals.       #
#                                                                            #
# Full details of the Crystallographic Information File format               #
# are given in the paper "The Crystallographic Information File (CIF):       #
# a New Standard Archive File for Crystallography" by S. R. Hall, F. H.      #
# Allen and I. D. Brown [Acta Cryst. (1991), A47, 655-685].                  #
#                                                                            #
# The current version of the core CIF dictionary is obtainable from          #
# ftp://ftp.iucr.org/pub/cif_core.dic.                                       #
#                                                                            #
# Software is freely available for graphical display of the structure(s)     #
# in this CIF. For information consult the CIF software page                 #
# http://www.iucr.org/resources/cif/software.                                #
#                                                                            #
# This file may be used for bona fide research purposes within the           #
# scientific community so long as proper attribution is given to the journal # 
# article from which it was obtained.                                        #
#                                                                            #
##############################################################################
data_global
_audit_creation_method     'WinGX routine CIF_UPDATE'
_audit_conform_dict_name     cif_core.dic
_audit_conform_dict_version     2.4.3
_journal_data_validation_number     ?
_journal_date_recd_electronic     2015-02-20
_journal_date_accepted     2015-02-24
_journal_name_full     'Acta Crystallographica, Section E'
_journal_year     2015
_journal_volume     71
_journal_issue      4
_journal_page_first     m75
_journal_page_last     m76
_journal_paper_category     HM
_journal_paper_doi     10.1107/S2056989015003862
_journal_coeditor_code     TK5360
_publ_contact_author_name
;
Sung Kwon Kang
;
_publ_contact_author_address
;
Department of Chemistry
Chungnam National University
Daejeon 305-764
Republic of Korea
;
_publ_contact_author_email     'skkang@cnu.ac.kr'
_publ_contact_author_fax     '82(42)8218896'
_publ_contact_author_phone     '82(42)8216552'
_publ_section_title
;\
Crystal structure of
dichlorido{2,6-bis[(3-phenyl-1<i>H</i>-pyrazol-1-yl)methyl]pyridine}\
cobalt(II)
;
_publ_section_title_footnote     .
loop_
    _publ_author_name
    _publ_author_footnote
    _publ_author_address
    'Son, Kyung-sun' ?
;
Department of Chemistry,
Chungnam National University,
Daejeon 305-764,
Republic of Korea
;
    'Woo, Jeong Oh' ?
;
Department of Chemistry,
Chungnam National University,
Daejeon 305-764,
Republic of Korea
;
    'Kim, Daeyoung' ?
;
Department of Chemistry,
Chungnam National University,
Daejeon 305-764,
Republic of Korea
;
    'Kang, Sung Kwon' ?
;
Department of Chemistry,
Chungnam National University,
Daejeon 305-764,
Republic of Korea
;
_publ_section_synopsis     .
data_I
_audit_creation_method     'WinGX routine CIF_UPDATE'
_database_code_depnum_ccdc_archive     'CCDC 1051138'
_chemical_name_systematic
;
Dichlorido{2,6-bis[(3-phenyl-1<i>H</i>-pyrazol-1-yl)methyl]pyridine}cobalt(II)
;
_chemical_formula_moiety     'C25 H21 Cl2 Co N5'
_chemical_formula_sum     'C25 H21 Cl2 Co N5'
_chemical_formula_iupac     '[Co Cl2 (C25 H21 N5)]'
_chemical_formula_weight     521.3
_symmetry_cell_setting     monoclinic
_symmetry_space_group_name_H-M     'C 2/c'
_symmetry_space_group_name_Hall     '-C 2yc'
loop_
    _space_group_symop_operation_xyz
    'x, y, z'
    '-x, y, -z+1/2'
    'x+1/2, y+1/2, z'
    '-x+1/2, y+1/2, -z+1/2'
    '-x, -y, -z'
    'x, -y, z-1/2'
    '-x+1/2, -y+1/2, -z'
    'x+1/2, -y+1/2, z-1/2'
_cell_length_a     12.9766(4)
_cell_length_b     10.5867(3)
_cell_length_c     33.5943(9)
_cell_angle_alpha     90
_cell_angle_beta     93.2592(19)
_cell_angle_gamma     90
_cell_volume     4607.7(2)
_cell_formula_units_Z     8
_cell_measurement_reflns_used     4379
_cell_measurement_theta_min     2.43
_cell_measurement_theta_max     23.38
_cell_measurement_temperature     296(2)
_exptl_crystal_description     plate
_exptl_crystal_colour     deep-blue
_exptl_crystal_size_max     0.25
_exptl_crystal_size_mid     0.22
_exptl_crystal_size_min     0.1
_exptl_crystal_density_diffrn     1.503
_exptl_crystal_F_000     2136
_exptl_absorpt_coefficient_mu     1.001
_exptl_absorpt_correction_type     multi-scan
_exptl_absorpt_process_details
;
(SADABS; Bruker, 2002)
;
_exptl_absorpt_correction_T_min     0.76
_exptl_absorpt_correction_T_max     0.903
_exptl_special_details     ?
_diffrn_ambient_temperature     296(2)
_diffrn_radiation_type     MoK\a
_diffrn_radiation_wavelength     0.71073
_diffrn_measurement_device_type     'Bruker SMART CCD area-detector'
_diffrn_measurement_method     '\f and \w scans'
_diffrn_reflns_number     25697
_diffrn_reflns_av_R_equivalents     0.0716
_diffrn_reflns_theta_min     2.429
_diffrn_reflns_theta_max     28.303
_diffrn_reflns_theta_full     25.242
_diffrn_measured_fraction_theta_max     0.999
_diffrn_measured_fraction_theta_full     1
_diffrn_reflns_limit_h_min     -15
_diffrn_reflns_limit_h_max     17
_diffrn_reflns_limit_k_min     -14
_diffrn_reflns_limit_k_max     14
_diffrn_reflns_limit_l_min     -44
_diffrn_reflns_limit_l_max     44
_refine_special_details     ?
_reflns_number_total     5718
_reflns_number_gt     3751
_reflns_threshold_expression     I>2\s(I)
_refine_ls_structure_factor_coef     Fsqd
_refine_ls_matrix_type     full
_refine_ls_R_factor_all     0.101
_refine_ls_R_factor_gt     0.0576
_refine_ls_wR_factor_ref     0.1318
_refine_ls_goodness_of_fit_ref     1.055
_refine_ls_restrained_S_all     1.055
_refine_ls_number_reflns     5718
_refine_ls_number_parameters     298
_refine_ls_number_restraints     0
_refine_ls_hydrogen_treatment     constr
_refine_ls_weighting_scheme     calc
_refine_ls_weighting_details
              'w=1/[\s^2^(Fo^2^)+(0.0480P)^2^+4.3485P] where P=(Fo^2^+2Fc^2^)/3'
_atom_sites_solution_hydrogens     geom
_refine_ls_shift/su_max     0.002
_refine_ls_shift/su_mean     0
_refine_diff_density_max     0.523
_refine_diff_density_min     -0.472
_refine_ls_extinction_method     none
loop_
    _atom_type_symbol
    _atom_type_description
    _atom_type_scat_dispersion_real
    _atom_type_scat_dispersion_imag
    _atom_type_scat_source
    C C 0.0033 0.0016 'International Tables Vol C Tables 4.2.6.8 and 6.1.1.4'
    H H 0 0 'International Tables Vol C Tables 4.2.6.8 and 6.1.1.4'
    N N 0.0061 0.0033 'International Tables Vol C Tables 4.2.6.8 and 6.1.1.4'
    Cl Cl 0.1484 0.1585 'International Tables Vol C Tables 4.2.6.8 and 6.1.1.4'
    Co Co 0.3494 0.9721 'International Tables Vol C Tables 4.2.6.8 and 6.1.1.4'
_computing_data_collection
;
SMART (Bruker, 2002)
;
_computing_cell_refinement
;
SAINT (Bruker, 2002)
;
_computing_data_reduction
;
SAINT (Bruker, 2002)
;
_computing_structure_solution     'SHELXS2013 (Sheldrick, 2008)'
_computing_structure_refinement
;
SHELXL2013 (Sheldrick, 2015)
;
_computing_molecular_graphics
;
ORTEP-3 for Windows (Farrugia, 2012)
;
_computing_publication_material
;
WinGX (Farrugia, 2012)
;
loop_
    _atom_site_type_symbol
    _atom_site_label
    _atom_site_fract_x
    _atom_site_fract_y
    _atom_site_fract_z
    _atom_site_U_iso_or_equiv
    _atom_site_adp_type
    _atom_site_calc_flag
    _atom_site_occupancy
    _atom_site_disorder_assembly
    _atom_site_disorder_group
    Co Co1 0.39083(3) 0.22404(4) 0.58917(2) 0.03468(14) Uani d 1 . .
    Cl Cl2 0.56212(7) 0.23374(10) 0.58231(3) 0.0500(2) Uani d 1 . .
    Cl Cl3 0.32167(10) 0.40748(10) 0.60338(3) 0.0672(3) Uani d 1 . .
    N N4 0.3229(2) 0.1187(3) 0.54406(7) 0.0331(6) Uani d 1 . .
    N N5 0.2543(2) 0.0299(3) 0.55511(7) 0.0366(6) Uani d 1 . .
    C C6 0.2331(3) -0.0533(3) 0.52567(10) 0.0443(9) Uani d 1 . .
    H H6 0.1887 -0.122 0.5266 0.053 Uiso calc 1 . .
    C C7 0.2884(3) -0.0185(3) 0.49419(10) 0.0436(9) Uani d 1 . .
    H H7 0.2894 -0.059 0.4696 0.052 Uiso calc 1 . .
    C C8 0.3435(3) 0.0901(3) 0.50604(9) 0.0347(7) Uani d 1 . .
    C C9 0.4137(2) 0.1637(3) 0.48268(9) 0.0342(7) Uani d 1 . .
    C C10 0.4601(3) 0.1057(4) 0.45118(10) 0.0475(9) Uani d 1 . .
    H H10 0.4465 0.021 0.4457 0.057 Uiso calc 1 . .
    C C11 0.5260(3) 0.1714(4) 0.42791(12) 0.0562(11) Uani d 1 . .
    H H11 0.5554 0.1316 0.4066 0.067 Uiso calc 1 . .
    C C12 0.5480(3) 0.2960(4) 0.43629(11) 0.0534(11) Uani d 1 . .
    H H12 0.5953 0.3394 0.4216 0.064 Uiso calc 1 . .
    C C13 0.5003(3) 0.3558(4) 0.46622(11) 0.0509(10) Uani d 1 . .
    H H13 0.513 0.4411 0.471 0.061 Uiso calc 1 . .
    C C14 0.4333(3) 0.2909(4) 0.48940(10) 0.0436(9) Uani d 1 . .
    H H14 0.4012 0.3328 0.5096 0.052 Uiso calc 1 . .
    C C15 0.2098(3) 0.0399(4) 0.59390(9) 0.0403(8) Uani d 1 . .
    H H15A 0.1516 -0.0174 0.5947 0.048 Uiso calc 1 . .
    H H15B 0.1841 0.1251 0.5972 0.048 Uiso calc 1 . .
    C C16 0.2864(2) 0.0096(3) 0.62810(9) 0.0333(7) Uani d 1 . .
    N N17 0.3619(2) 0.0971(2) 0.63560(7) 0.0314(6) Uani d 1 . .
    C C18 0.4258(2) 0.0796(3) 0.66823(9) 0.0330(7) Uani d 1 . .
    C C19 0.4218(3) -0.0281(4) 0.69132(10) 0.0430(9) Uani d 1 . .
    H H19 0.4689 -0.0395 0.7129 0.052 Uiso calc 1 . .
    C C20 0.3486(3) -0.1176(4) 0.68232(11) 0.0492(10) Uani d 1 . .
    H H20 0.346 -0.1911 0.6974 0.059 Uiso calc 1 . .
    C C21 0.2784(3) -0.0975(4) 0.65052(10) 0.0438(9) Uani d 1 . .
    H H21 0.2264 -0.156 0.6444 0.053 Uiso calc 1 . .
    C C22 0.4977(3) 0.1871(3) 0.68058(10) 0.0364(8) Uani d 1 . .
    H H22A 0.5015 0.2456 0.6585 0.044 Uiso calc 1 . .
    H H22B 0.4696 0.2324 0.7026 0.044 Uiso calc 1 . .
    N N23 0.6008(2) 0.1435(3) 0.69249(8) 0.0363(6) Uani d 1 . .
    C C24 0.6654(3) 0.0790(3) 0.67056(10) 0.0420(8) Uani d 1 . .
    H H24 0.6533 0.0544 0.6441 0.05 Uiso calc 1 . .
    C C25 0.7519(3) 0.0558(3) 0.69398(10) 0.0436(9) Uani d 1 . .
    H H25 0.8105 0.0122 0.6871 0.052 Uiso calc 1 . .
    C C26 0.7342(3) 0.1112(3) 0.73064(9) 0.0352(7) Uani d 1 . .
    N N27 0.6417(2) 0.1659(3) 0.72992(8) 0.0374(7) Uani d 1 . .
    C C28 0.8065(3) 0.1190(3) 0.76634(10) 0.0376(8) Uani d 1 . .
    C C29 0.8786(3) 0.0243(4) 0.77423(12) 0.0503(9) Uani d 1 . .
    H H29 0.8804 -0.0454 0.7574 0.06 Uiso calc 1 . .
    C C30 0.9484(3) 0.0329(4) 0.80719(12) 0.0550(10) Uani d 1 . .
    H H30 0.9961 -0.0314 0.8124 0.066 Uiso calc 1 . .
    C C31 0.9473(3) 0.1347(4) 0.83167(11) 0.0557(11) Uani d 1 . .
    H H31 0.9954 0.1413 0.8532 0.067 Uiso calc 1 . .
    C C32 0.8750(3) 0.2281(4) 0.82467(12) 0.0586(11) Uani d 1 . .
    H H32 0.873 0.2968 0.8419 0.07 Uiso calc 1 . .
    C C33 0.8047(3) 0.2202(4) 0.79195(11) 0.0493(9) Uani d 1 . .
    H H33 0.756 0.2838 0.7874 0.059 Uiso calc 1 . .
loop_
    _atom_site_aniso_label
    _atom_site_aniso_U_11
    _atom_site_aniso_U_22
    _atom_site_aniso_U_33
    _atom_site_aniso_U_12
    _atom_site_aniso_U_13
    _atom_site_aniso_U_23
    Co1 0.0414(3) 0.0335(3) 0.0290(2) -0.0090(2) 0.00033(17) -0.00083(19)
    Cl2 0.0439(5) 0.0617(6) 0.0444(5) -0.0201(5) 0.0022(4) 0.0001(4)
    Cl3 0.1011(9) 0.0450(6) 0.0563(6) 0.0149(6) 0.0115(6) -0.0023(5)
    N4 0.0346(15) 0.0383(16) 0.0263(13) -0.0087(12) 0.0011(11) -0.0016(11)
    N5 0.0377(16) 0.0422(17) 0.0297(13) -0.0109(13) 0.0008(11) -0.0011(12)
    C6 0.050(2) 0.043(2) 0.0392(19) -0.0181(18) -0.0066(16) -0.0034(16)
    C7 0.056(2) 0.043(2) 0.0309(17) -0.0089(18) -0.0021(15) -0.0078(15)
    C8 0.0377(18) 0.039(2) 0.0267(15) -0.0016(15) -0.0035(13) -0.0009(14)
    C9 0.0342(18) 0.040(2) 0.0279(15) 0.0005(15) -0.0028(13) 0.0022(14)
    C10 0.057(2) 0.045(2) 0.0408(19) 0.0037(19) 0.0075(17) -0.0028(17)
    C11 0.059(3) 0.065(3) 0.046(2) 0.011(2) 0.0181(19) 0.003(2)
    C12 0.045(2) 0.076(3) 0.039(2) -0.006(2) 0.0033(16) 0.017(2)
    C13 0.061(3) 0.050(2) 0.040(2) -0.018(2) -0.0066(18) 0.0047(17)
    C14 0.055(2) 0.047(2) 0.0291(16) -0.0053(18) 0.0015(15) 0.0001(15)
    C15 0.0321(18) 0.056(2) 0.0334(17) -0.0123(17) 0.0030(13) 0.0007(16)
    C16 0.0312(17) 0.0408(19) 0.0287(15) -0.0066(15) 0.0079(13) -0.0017(14)
    N17 0.0319(14) 0.0340(15) 0.0284(13) -0.0035(12) 0.0016(11) 0.0011(11)
    C18 0.0361(18) 0.0368(19) 0.0264(15) -0.0012(15) 0.0028(13) -0.0031(13)
    C19 0.046(2) 0.050(2) 0.0329(17) -0.0017(18) 0.0001(15) 0.0083(16)
    C20 0.058(3) 0.041(2) 0.049(2) -0.0077(19) 0.0103(18) 0.0156(17)
    C21 0.042(2) 0.047(2) 0.0427(19) -0.0185(17) 0.0074(16) 0.0024(16)
    C22 0.0421(19) 0.0361(19) 0.0301(16) -0.0028(15) -0.0057(14) -0.0019(13)
    N23 0.0362(16) 0.0415(17) 0.0309(14) -0.0044(13) -0.0016(11) -0.0028(12)
    C24 0.045(2) 0.045(2) 0.0354(18) -0.0048(17) 0.0015(15) -0.0069(16)
    C25 0.041(2) 0.043(2) 0.047(2) -0.0017(17) 0.0055(16) -0.0038(16)
    C26 0.0341(18) 0.0339(18) 0.0375(17) -0.0085(15) -0.0001(14) 0.0033(14)
    N27 0.0418(17) 0.0408(17) 0.0289(14) -0.0057(14) -0.0035(12) 0.0003(12)
    C28 0.0342(19) 0.044(2) 0.0345(17) -0.0067(16) 0.0000(14) 0.0042(15)
    C29 0.047(2) 0.052(2) 0.052(2) -0.0003(19) 0.0010(18) -0.0040(19)
    C30 0.042(2) 0.064(3) 0.059(2) 0.003(2) -0.0032(18) 0.013(2)
    C31 0.050(2) 0.073(3) 0.042(2) -0.013(2) -0.0068(18) 0.004(2)
    C32 0.067(3) 0.061(3) 0.047(2) -0.004(2) -0.0086(19) -0.016(2)
    C33 0.049(2) 0.046(2) 0.052(2) 0.0038(19) -0.0074(17) 0.0010(18)
_geom_special_details
;
All e.s.d.'s (except the e.s.d. in the dihedral angle between two l.s. planes)
are estimated using the full covariance matrix. The cell e.s.d.'s are taken
into account individually in the estimation of e.s.d.'s in distances, angles
and torsion angles; correlations between e.s.d.'s in cell parameters are only
used when they are defined by crystal symmetry. An approximate (isotropic)
treatment of cell e.s.d.'s is used for estimating e.s.d.'s involving l.s.
planes.
;
loop_
    _geom_bond_atom_site_label_1
    _geom_bond_atom_site_label_2
    _geom_bond_site_symmetry_2
    _geom_bond_distance
    _geom_bond_publ_flag
    Co1 N4 . 2.041(3) y
    Co1 N17 . 2.109(3) y
    Co1 Cl3 . 2.2030(11) y
    Co1 Cl2 . 2.2499(10) y
    N4 C8 . 1.354(4) ?
    N4 N5 . 1.361(4) ?
    N5 C6 . 1.341(4) ?
    N5 C15 . 1.459(4) ?
    C6 C7 . 1.362(5) ?
    C6 H6 . 0.93 ?
    C7 C8 . 1.400(5) ?
    C7 H7 . 0.93 ?
    C8 C9 . 1.461(5) ?
    C9 C14 . 1.386(5) ?
    C9 C10 . 1.390(5) ?
    C10 C11 . 1.378(5) ?
    C10 H10 . 0.93 ?
    C11 C12 . 1.376(6) ?
    C11 H11 . 0.93 ?
    C12 C13 . 1.366(6) ?
    C12 H12 . 0.93 ?
    C13 C14 . 1.383(5) ?
    C13 H13 . 0.93 ?
    C14 H14 . 0.93 ?
    C15 C16 . 1.510(4) ?
    C15 H15A . 0.97 ?
    C15 H15B . 0.97 ?
    C16 N17 . 1.361(4) ?
    C16 C21 . 1.369(5) ?
    N17 C18 . 1.349(4) ?
    C18 C19 . 1.381(5) ?
    C18 C22 . 1.515(4) ?
    C19 C20 . 1.364(5) ?
    C19 H19 . 0.93 ?
    C20 C21 . 1.380(5) ?
    C20 H20 . 0.93 ?
    C21 H21 . 0.93 ?
    C22 N23 . 1.450(4) ?
    C22 H22A . 0.97 ?
    C22 H22B . 0.97 ?
    N23 C24 . 1.335(4) ?
    N23 N27 . 1.358(3) ?
    C24 C25 . 1.356(5) ?
    C24 H24 . 0.93 ?
    C25 C26 . 1.395(5) ?
    C25 H25 . 0.93 ?
    C26 N27 . 1.331(4) ?
    C26 C28 . 1.482(4) ?
    C28 C33 . 1.375(5) ?
    C28 C29 . 1.388(5) ?
    C29 C30 . 1.393(5) ?
    C29 H29 . 0.93 ?
    C30 C31 . 1.356(6) ?
    C30 H30 . 0.93 ?
    C31 C32 . 1.375(6) ?
    C31 H31 . 0.93 ?
    C32 C33 . 1.390(5) ?
    C32 H32 . 0.93 ?
    C33 H33 . 0.93 ?
loop_
    _geom_angle_atom_site_label_1
    _geom_angle_atom_site_label_2
    _geom_angle_atom_site_label_3
    _geom_angle_site_symmetry_1
    _geom_angle_site_symmetry_3
    _geom_angle
    _geom_angle_publ_flag
    N4 Co1 N17 . . 96.51(10) ?
    N4 Co1 Cl3 . . 118.60(9) ?
    N17 Co1 Cl3 . . 108.05(8) ?
    N4 Co1 Cl2 . . 109.65(8) ?
    N17 Co1 Cl2 . . 108.85(8) ?
    Cl3 Co1 Cl2 . . 113.51(5) ?
    C8 N4 N5 . . 105.7(2) ?
    C8 N4 Co1 . . 136.3(2) ?
    N5 N4 Co1 . . 115.88(18) ?
    C6 N5 N4 . . 111.2(3) ?
    C6 N5 C15 . . 129.2(3) ?
    N4 N5 C15 . . 119.5(3) ?
    N5 C6 C7 . . 107.5(3) ?
    N5 C6 H6 . . 126.3 ?
    C7 C6 H6 . . 126.3 ?
    C6 C7 C8 . . 106.5(3) ?
    C6 C7 H7 . . 126.7 ?
    C8 C7 H7 . . 126.7 ?
    N4 C8 C7 . . 109.1(3) ?
    N4 C8 C9 . . 123.4(3) ?
    C7 C8 C9 . . 127.5(3) ?
    C14 C9 C10 . . 118.0(3) ?
    C14 C9 C8 . . 123.0(3) ?
    C10 C9 C8 . . 118.9(3) ?
    C11 C10 C9 . . 121.2(4) ?
    C11 C10 H10 . . 119.4 ?
    C9 C10 H10 . . 119.4 ?
    C12 C11 C10 . . 119.7(4) ?
    C12 C11 H11 . . 120.1 ?
    C10 C11 H11 . . 120.1 ?
    C13 C12 C11 . . 119.8(4) ?
    C13 C12 H12 . . 120.1 ?
    C11 C12 H12 . . 120.1 ?
    C12 C13 C14 . . 120.7(4) ?
    C12 C13 H13 . . 119.7 ?
    C14 C13 H13 . . 119.7 ?
    C13 C14 C9 . . 120.4(3) ?
    C13 C14 H14 . . 119.8 ?
    C9 C14 H14 . . 119.8 ?
    N5 C15 C16 . . 112.8(3) ?
    N5 C15 H15A . . 109 ?
    C16 C15 H15A . . 109 ?
    N5 C15 H15B . . 109 ?
    C16 C15 H15B . . 109 ?
    H15A C15 H15B . . 107.8 ?
    N17 C16 C21 . . 122.5(3) ?
    N17 C16 C15 . . 115.6(3) ?
    C21 C16 C15 . . 121.8(3) ?
    C18 N17 C16 . . 117.4(3) ?
    C18 N17 Co1 . . 124.2(2) ?
    C16 N17 Co1 . . 116.9(2) ?
    N17 C18 C19 . . 121.9(3) ?
    N17 C18 C22 . . 117.4(3) ?
    C19 C18 C22 . . 120.6(3) ?
    C20 C19 C18 . . 119.8(3) ?
    C20 C19 H19 . . 120.1 ?
    C18 C19 H19 . . 120.1 ?
    C19 C20 C21 . . 119.0(3) ?
    C19 C20 H20 . . 120.5 ?
    C21 C20 H20 . . 120.5 ?
    C16 C21 C20 . . 119.1(3) ?
    C16 C21 H21 . . 120.5 ?
    C20 C21 H21 . . 120.5 ?
    N23 C22 C18 . . 112.4(3) ?
    N23 C22 H22A . . 109.1 ?
    C18 C22 H22A . . 109.1 ?
    N23 C22 H22B . . 109.1 ?
    C18 C22 H22B . . 109.1 ?
    H22A C22 H22B . . 107.9 ?
    C24 N23 N27 . . 112.0(3) ?
    C24 N23 C22 . . 127.5(3) ?
    N27 N23 C22 . . 120.4(3) ?
    N23 C24 C25 . . 107.3(3) ?
    N23 C24 H24 . . 126.3 ?
    C25 C24 H24 . . 126.3 ?
    C24 C25 C26 . . 105.3(3) ?
    C24 C25 H25 . . 127.4 ?
    C26 C25 H25 . . 127.4 ?
    N27 C26 C25 . . 111.1(3) ?
    N27 C26 C28 . . 121.2(3) ?
    C25 C26 C28 . . 127.5(3) ?
    C26 N27 N23 . . 104.2(3) ?
    C33 C28 C29 . . 118.6(3) ?
    C33 C28 C26 . . 121.2(3) ?
    C29 C28 C26 . . 120.2(3) ?
    C28 C29 C30 . . 120.4(4) ?
    C28 C29 H29 . . 119.8 ?
    C30 C29 H29 . . 119.8 ?
    C31 C30 C29 . . 120.4(4) ?
    C31 C30 H30 . . 119.8 ?
    C29 C30 H30 . . 119.8 ?
    C30 C31 C32 . . 119.9(4) ?
    C30 C31 H31 . . 120 ?
    C32 C31 H31 . . 120 ?
    C31 C32 C33 . . 120.2(4) ?
    C31 C32 H32 . . 119.9 ?
    C33 C32 H32 . . 119.9 ?
    C28 C33 C32 . . 120.5(4) ?
    C28 C33 H33 . . 119.7 ?
    C32 C33 H33 . . 119.7 ?
loop_
    _geom_hbond_atom_site_label_D
    _geom_hbond_atom_site_label_H
    _geom_hbond_atom_site_label_A
    _geom_hbond_site_symmetry_A
    _geom_hbond_distance_DH
    _geom_hbond_distance_HA
    _geom_hbond_distance_DA
    _geom_hbond_angle_DHA
    C11 H11 Cg1 5_656 0.93 2.87 3.806(4) 180
_iucr_refine_instructions_details
;
TITL [C25 H21 Cl2 Co N5] in C2/c
CELL 0.71073  12.97660  10.58670  33.59430  90.0000  93.2592  90.0000
ZERR   8.00   0.00040   0.00030   0.00090   0.0000   0.0019   0.0000
LATT  7
SYMM -X, Y, 0.5-Z
SFAC C H N CL CO
UNIT  200 168 40 16 8
L.S. 5
BOND $H
FMAP 2
PLAN -5
MPLA 3 CL2 CO1 CL3
MPLA 3 N4 CO1 N17
mpla 6 n4 > c8 c15
mpla 7 c15 > c21
mpla 6 c22 > n27
acta
WGHT    0.048000    4.348500
FVAR       0.07928
CO1   5    0.390833    0.224039    0.589169    11.00000    0.04142    0.03345 =
         0.02896   -0.00083    0.00033   -0.00905
CL2   4    0.562115    0.233743    0.582311    11.00000    0.04390    0.06168 =
         0.04440    0.00006    0.00215   -0.02012
CL3   4    0.321674    0.407477    0.603378    11.00000    0.10112    0.04500 =
         0.05627   -0.00229    0.01151    0.01486
N4    3    0.322939    0.118666    0.544061    11.00000    0.03460    0.03829 =
         0.02628   -0.00164    0.00109   -0.00871
N5    3    0.254303    0.029870    0.555112    11.00000    0.03766    0.04220 =
         0.02971   -0.00106    0.00075   -0.01091
C6    1    0.233054   -0.053250    0.525668    11.00000    0.04981    0.04276 =
         0.03918   -0.00338   -0.00662   -0.01813
AFIX  43
H6    2    0.188662   -0.122027    0.526568    11.00000   -1.20000
AFIX   0
C7    1    0.288416   -0.018491    0.494188    11.00000    0.05580    0.04345 =
         0.03091   -0.00778   -0.00205   -0.00893
AFIX  43
H7    2    0.289408   -0.058974    0.469644    11.00000   -1.20000
AFIX   0
C8    1    0.343515    0.090137    0.506043    11.00000    0.03768    0.03902 =
         0.02670   -0.00089   -0.00346   -0.00164
C9    1    0.413706    0.163743    0.482684    11.00000    0.03415    0.03994 =
         0.02790    0.00222   -0.00277    0.00046
C10   1    0.460144    0.105719    0.451176    11.00000    0.05728    0.04478 =
         0.04085   -0.00281    0.00752    0.00368
AFIX  43
H10   2    0.446530    0.021046    0.445701    11.00000   -1.20000
AFIX   0
C11   1    0.525972    0.171354    0.427912    11.00000    0.05909    0.06466 =
         0.04646    0.00312    0.01808    0.01097
AFIX  43
H11   2    0.555358    0.131560    0.406633    11.00000   -1.20000
AFIX   0
C12   1    0.548044    0.295988    0.436290    11.00000    0.04491    0.07637 =
         0.03887    0.01726    0.00331   -0.00625
AFIX  43
H12   2    0.595338    0.339393    0.421625    11.00000   -1.20000
AFIX   0
C13   1    0.500284    0.355799    0.466216    11.00000    0.06128    0.04980 =
         0.04046    0.00474   -0.00662   -0.01805
AFIX  43
H13   2    0.512958    0.441054    0.471038    11.00000   -1.20000
AFIX   0
C14   1    0.433304    0.290888    0.489404    11.00000    0.05485    0.04670 =
         0.02914    0.00013    0.00147   -0.00532
AFIX  43
H14   2    0.401194    0.332807    0.509640    11.00000   -1.20000
AFIX   0
C15   1    0.209794    0.039918    0.593901    11.00000    0.03206    0.05556 =
         0.03345    0.00072    0.00298   -0.01227
AFIX  23
H15A  2    0.151647   -0.017435    0.594669    11.00000   -1.20000
H15B  2    0.184092    0.125094    0.597206    11.00000   -1.20000
AFIX   0
C16   1    0.286415    0.009607    0.628099    11.00000    0.03122    0.04080 =
         0.02865   -0.00166    0.00788   -0.00665
N17   3    0.361947    0.097069    0.635602    11.00000    0.03193    0.03396 =
         0.02838    0.00111    0.00161   -0.00352
C18   1    0.425847    0.079562    0.668227    11.00000    0.03610    0.03679 =
         0.02637   -0.00314    0.00280   -0.00122
C19   1    0.421836   -0.028104    0.691316    11.00000    0.04575    0.05003 =
         0.03285    0.00827    0.00010   -0.00169
AFIX  43
H19   2    0.468930   -0.039511    0.712931    11.00000   -1.20000
AFIX   0
C20   1    0.348614   -0.117614    0.682317    11.00000    0.05824    0.04131 =
         0.04876    0.01556    0.01030   -0.00775
AFIX  43
H20   2    0.346006   -0.191123    0.697384    11.00000   -1.20000
AFIX   0
C21   1    0.278416   -0.097516    0.650518    11.00000    0.04213    0.04703 =
         0.04267    0.00236    0.00740   -0.01847
AFIX  43
H21   2    0.226401   -0.155971    0.644412    11.00000   -1.20000
AFIX   0
C22   1    0.497703    0.187123    0.680578    11.00000    0.04213    0.03605 =
         0.03007   -0.00193   -0.00570   -0.00276
AFIX  23
H22A  2    0.501533    0.245603    0.658484    11.00000   -1.20000
H22B  2    0.469586    0.232351    0.702610    11.00000   -1.20000
AFIX   0
N23   3    0.600797    0.143536    0.692490    11.00000    0.03619    0.04150 =
         0.03094   -0.00280   -0.00162   -0.00443
C24   1    0.665423    0.078961    0.670565    11.00000    0.04524    0.04528 =
         0.03538   -0.00694    0.00151   -0.00477
AFIX  43
H24   2    0.653344    0.054441    0.644128    11.00000   -1.20000
AFIX   0
C25   1    0.751908    0.055766    0.693984    11.00000    0.04146    0.04250 =
         0.04710   -0.00382    0.00549   -0.00173
AFIX  43
H25   2    0.810525    0.012221    0.687083    11.00000   -1.20000
AFIX   0
C26   1    0.734168    0.111179    0.730642    11.00000    0.03405    0.03388 =
         0.03752    0.00329   -0.00008   -0.00851
N27   3    0.641745    0.165932    0.729916    11.00000    0.04180    0.04076 =
         0.02892    0.00030   -0.00355   -0.00567
C28   1    0.806459    0.119020    0.766342    11.00000    0.03417    0.04373 =
         0.03454    0.00416    0.00000   -0.00665
C29   1    0.878644    0.024254    0.774227    11.00000    0.04674    0.05187 =
         0.05196   -0.00401    0.00097   -0.00033
AFIX  43
H29   2    0.880438   -0.045413    0.757417    11.00000   -1.20000
AFIX   0
C30   1    0.948441    0.032930    0.807193    11.00000    0.04192    0.06364 =
         0.05889    0.01315   -0.00320    0.00320
AFIX  43
H30   2    0.996071   -0.031428    0.812438    11.00000   -1.20000
AFIX   0
C31   1    0.947299    0.134715    0.831674    11.00000    0.05023    0.07324 =
         0.04246    0.00394   -0.00684   -0.01269
AFIX  43
H31   2    0.995398    0.141308    0.853175    11.00000   -1.20000
AFIX   0
C32   1    0.874959    0.228126    0.824669    11.00000    0.06688    0.06105 =
         0.04657   -0.01570   -0.00862   -0.00351
AFIX  43
H32   2    0.873031    0.296829    0.841862    11.00000   -1.20000
AFIX   0
C33   1    0.804657    0.220194    0.791951    11.00000    0.04935    0.04567 =
         0.05181    0.00100   -0.00736    0.00376
AFIX  43
H33   2    0.756028    0.283834    0.787354    11.00000   -1.20000
AFIX   0
HKLF 4
REM  [C25 H21 Cl2 Co N5] in C2/c
REM R1 =  0.0576 for    3751 Fo > 4sig(Fo)  and  0.1010 for all    5718 data
REM    298 parameters refined using      0 restraints
END
WGHT      0.0480      4.3481
REM Highest difference peak  0.523,  deepest hole -0.472,  1-sigma level  0.068
Q1    1   0.3453  0.3165  0.6025  11.00000  0.05    0.52
Q2    1   0.4344  0.2889  0.5895  11.00000  0.05    0.46
Q3    1   0.3836  0.1336  0.5868  11.00000  0.05    0.40
Q4    1   0.4796  0.2139  0.5923  11.00000  0.05    0.34
Q5    1   0.3706  0.1798  0.6319  11.00000  0.05    0.33
;
