# Supplementary material for: Crystal structure of di­chlorido­{2,6-bis­[(3-phenyl-1H-pyrazol-1-yl)meth­yl]pyridine}cobalt(II)
Source: Acta Crystallogr E Crystallogr Commun. 2015 Mar 4;71(Pt 4):m75–6. doi: 10.1107/S2056989015003862 (PMC4438808; doi:10.1107/S2056989015003862)
Supplement: Supplementary file 2 [file e-71-00m75-Isup2.hkl]

#
# h,k,l, Fc-squared, Fo-squared, sigma(Fo-squared), status flag
#
data_I
_shelx_title ' [C25 H21 Cl2 Co N5] in C2/c'
_shelx_refln_list_code          4
_shelx_F_calc_maximum      380.42
_exptl_crystal_F_000      2136.00
_reflns_d_resolution_high  0.7495

loop_
 _space_group_symop_operation_xyz
 'x, y, z'
 '-x, y, -z+1/2'
 'x+1/2, y+1/2, z'
 '-x+1/2, y+1/2, -z+1/2'
 '-x, -y, -z'
 'x, -y, z-1/2'
 '-x+1/2, -y+1/2, -z'
 'x+1/2, -y+1/2, z-1/2'

_cell_length_a    12.9766
_cell_length_b    10.5867
_cell_length_c    33.5943
_cell_angle_alpha  90.000
_cell_angle_beta   93.259
_cell_angle_gamma  90.000

_shelx_F_squared_multiplier     1.000

loop_
 _refln_index_h
 _refln_index_k
 _refln_index_l
 _refln_F_squared_calc
 _refln_F_squared_meas
 _refln_F_squared_sigma
 _refln_observed_status
   2   0   0       2414.32       2384.56        77.33 o
   4   0   0      10400.05      10210.53       340.50 o
   6   0   0       9870.81       9714.93       342.02 o
   8   0   0         77.36         36.54        58.39 o
  10   0   0        132.45        117.25        79.02 o
  12   0   0         90.21        109.91       117.80 o
  14   0   0         52.65        -73.23       124.01 o
  16   0   0        330.44        582.34       264.12 o
   1   1   0      19063.87      20828.01       613.42 o
   3   1   0       6869.75       7721.66       183.18 o
   5   1   0       6425.70       6983.96       373.09 o
   7   1   0          9.23         33.79        37.43 o
   9   1   0        371.33        374.18        58.48 o
  11   1   0         47.33        113.80        69.71 o
  13   1   0       1836.19       1749.82       155.82 o
  15   1   0        221.28        292.78       133.07 o
  17   1   0         97.95         -1.31       159.97 o
   0   2   0       2926.13       3418.71       123.32 o
   2   2   0     144716.34     153843.59      3287.94 o
   4   2   0      41458.52      43301.66       947.70 o
   6   2   0       4139.61       3248.26       143.62 o
   8   2   0        440.15        333.21        49.83 o
  10   2   0       2828.36       2710.11       145.62 o
  12   2   0        533.31        494.10        90.75 o
  14   2   0        496.15        310.67       107.20 o
  16   2   0        366.84        450.93       151.50 o
   1   3   0      28365.52      28512.39       581.76 o
   3   3   0       4144.38       4087.31       112.87 o
   5   3   0      16112.67      16949.79       395.76 o
   7   3   0       3742.40       3798.25       323.67 o
   9   3   0       2081.52       2255.76       149.41 o
  11   3   0         53.00        126.25        73.72 o
  13   3   0          2.39         49.76        72.28 o
  15   3   0        347.08        355.07       176.88 o
   0   4   0       1105.95        727.37        60.80 o
   2   4   0       5926.34       5463.64       135.93 o
   4   4   0       1268.26        952.61        45.59 o
   6   4   0      31271.36      31042.79       703.96 o
   8   4   0       1043.95       1164.03       150.93 o
  10   4   0        529.87        518.48        82.67 o
  12   4   0       2459.09       2220.14       176.04 o
  14   4   0         24.08        190.88       224.65 o
  16   4   0        323.11         34.00       305.49 o
   1   5   0       3237.26       2744.82        93.27 o
   3   5   0         21.92          9.04        26.10 o
   5   5   0        893.45        997.08        77.40 o
   7   5   0        973.50       1310.39        96.53 o
   9   5   0       3651.69       3579.36       171.46 o
  11   5   0       3192.21       2962.27       229.43 o
  13   5   0        415.01        413.16       149.01 o
  15   5   0          8.30        347.55       381.19 o
   0   6   0      23829.18      20640.38       588.40 o
   2   6   0       2689.93       2789.29        96.46 o
   4   6   0       6533.49       6507.55       183.28 o
   6   6   0         60.11         87.48        74.75 o
   8   6   0        554.31        556.00       124.24 o
  10   6   0       1309.03       1249.84       198.65 o
  12   6   0         12.58        100.93       145.30 o
  14   6   0        475.89        696.89       213.39 o
   1   7   0       5572.04       4956.01       193.68 o
   3   7   0        537.74        430.46        68.83 o
   5   7   0       8854.06       8167.36       337.59 o
   7   7   0        255.79        340.37        97.13 o
   9   7   0        745.39       1022.77       130.32 o
  11   7   0        195.16        263.79       136.57 o
  13   7   0         30.40        242.58       243.56 o
   0   8   0       4195.88       3793.56       171.10 o
   2   8   0         61.01        122.16        56.81 o
   4   8   0        593.18        554.09       107.04 o
   6   8   0          0.96         70.10        89.58 o
   8   8   0        269.40          4.03        91.19 o
  10   8   0         98.19        410.45       148.23 o
  12   8   0       1260.55       1022.65       199.41 o
  14   8   0         12.43        188.38       465.93 o
   1   9   0       3155.99       2972.87       146.57 o
   3   9   0        828.22        823.60       119.78 o
   5   9   0       2377.04       2515.90       185.30 o
   7   9   0        293.66        302.21       107.81 o
   9   9   0       1731.92       1806.18       221.89 o
  11   9   0        292.64        375.58       154.74 o
  13   9   0          4.01        276.99       177.42 o
   0  10   0       1293.73       1504.23       272.87 o
   2  10   0        829.96        787.69       113.36 o
   4  10   0        142.59        158.18        95.63 o
   6  10   0        819.91       1067.21       144.99 o
   8  10   0        340.16        383.91       124.95 o
  10  10   0         64.84        123.22       128.35 o
  12  10   0         32.14        591.34       203.88 o
   1  11   0        429.38        766.40       126.02 o
   3  11   0        568.08        724.00       134.68 o
   5  11   0       3154.17       3653.53       250.65 o
   7  11   0         12.71        265.88       146.45 o
   9  11   0         28.89        376.50       176.87 o
   0  12   0         35.16       -162.60       164.68 o
   2  12   0          2.60        -79.27       112.22 o
   4  12   0         59.26        331.40       200.16 o
   6  12   0        606.36        801.95       147.22 o
   8  12   0          8.15        184.67       608.59 o
   1  13   0        722.37       1045.95       183.57 o
   3  13   0        182.69        181.74       148.37 o
   5  13   0       1106.35       1603.56       188.70 o
   0  14   0          3.39         48.04       201.40 o
   2  14   0        140.75        111.62       164.25 o
 -17   1   1         33.29         32.73       248.21 o
 -15   1   1        495.26        420.06       119.02 o
 -13   1   1       2264.42       2134.61       167.53 o
 -11   1   1       6096.76       5902.88       232.47 o
  -9   1   1        125.87        124.80        51.11 o
  -7   1   1       4857.87       4197.68       131.50 o
  -5   1   1      66622.70      68422.73      1482.37 o
  -3   1   1       4186.29       4359.59       239.62 o
  -1   1   1     101033.57     105860.97      2265.19 o
   1   1   1       3194.58       3121.27       100.47 o
   3   1   1      24694.17      25305.52       515.55 o
   5   1   1       1230.39       1407.00        59.88 o
   7   1   1      14020.65      13551.98       328.31 o
   9   1   1       3960.85       3945.78       139.17 o
  11   1   1       2088.04       2283.05       139.29 o
  13   1   1        915.81       1069.22       129.84 o
  15   1   1         13.28         30.49       116.51 o
  17   1   1        541.02        344.07       252.98 o
 -16   2   1         16.59         76.62       145.78 o
 -14   2   1         44.97          0.12       120.11 o
 -12   2   1         99.53         71.68        73.05 o
 -10   2   1        354.39        306.98        73.96 o
  -8   2   1        612.21        864.51        64.50 o
  -6   2   1      12828.24      13198.83       346.54 o
  -4   2   1        241.70        463.79        60.48 o
  -2   2   1       1627.09       1350.51        58.47 o
   0   2   1      90256.34      97923.30      1941.07 o
   2   2   1         10.92        206.09        25.01 o
   4   2   1       9808.91       9858.11       287.87 o
   6   2   1        324.84        284.62        71.16 o
   8   2   1       1276.59       1194.15        75.93 o
  10   2   1         54.73         91.46        62.33 o
  12   2   1         63.76        151.69        74.52 o
  14   2   1        123.91         93.06       208.32 o
  16   2   1        505.39        384.63       163.92 o
 -15   3   1          3.49         -0.14       157.21 o
 -13   3   1         58.42        108.81        82.83 o
 -11   3   1       4181.18       3925.74       206.02 o
  -9   3   1       1452.11       1438.67       105.38 o
  -7   3   1      44318.95      42436.54      1041.42 o
  -5   3   1      10428.42       9037.83       227.49 o
  -3   3   1      12424.95      12084.53       259.04 o
  -1   3   1       2185.75       1932.98        99.00 o
   1   3   1      11490.70      11445.46       246.57 o
   3   3   1      13002.58      14764.35       339.02 o
   5   3   1        318.42        256.96        42.57 o
   7   3   1      20617.13      19158.12       453.88 o
   9   3   1        678.34        771.65       129.53 o
  11   3   1       6619.28       6479.98       233.30 o
  13   3   1       2475.49       2681.52       194.65 o
  15   3   1         89.44       -224.26       243.44 o
 -16   4   1        243.17        195.45       187.12 o
 -14   4   1          1.83       -137.56       228.32 o
 -12   4   1       2108.19       2203.84       266.40 o
 -10   4   1       2759.57       2705.91       151.05 o
  -8   4   1       1515.04       1952.57       158.92 o
  -6   4   1        335.26        175.27        48.44 o
  -4   4   1      10515.18      10057.15       349.27 o
  -2   4   1      16733.77      15874.83       340.08 o
   0   4   1       8424.26       8427.39       314.24 o
   2   4   1         10.86         30.18        24.26 o
   4   4   1        506.92        613.79        42.20 o
   6   4   1       1676.10       1811.15       244.61 o
   8   4   1       1990.19       1996.53       104.79 o
  10   4   1        936.11        990.31       102.53 o
  12   4   1       2230.77       2486.96       161.33 o
  14   4   1         16.24         74.75       135.38 o
  16   4   1        142.18       -175.40       176.23 o
 -15   5   1         19.34        -55.02       169.71 o
 -13   5   1         66.49        262.53       143.26 o
 -11   5   1       2977.99       3021.33       221.11 o
  -9   5   1         64.96         69.64        82.24 o
  -7   5   1       4941.64       4649.03       173.12 o
  -5   5   1       6486.41       5966.10       168.50 o
  -3   5   1       1945.77       1883.80        76.26 o
  -1   5   1       6727.60       5558.73       142.20 o
   1   5   1         25.29         77.25        31.46 o
   3   5   1        380.99        325.57        37.34 o
   5   5   1       3653.95       3579.34       117.77 o
   7   5   1       3507.40       3405.35       129.52 o
   9   5   1       1474.91       1572.00       114.59 o
  11   5   1       2322.04       2292.69       203.70 o
  13   5   1        501.14        604.55       173.65 o
  15   5   1         25.11        384.60       201.28 o
 -14   6   1         21.37        451.91       147.31 o
 -12   6   1        478.11        514.80       190.34 o
 -10   6   1       3194.72       3179.48       249.73 o
  -8   6   1        497.92        402.89        99.00 o
  -6   6   1       6029.08       5748.46       260.66 o
  -4   6   1        284.27        314.41        30.97 o
  -2   6   1       1046.77       1035.38        73.52 o
   0   6   1      11933.26      11691.95       449.15 o
   2   6   1       1061.43        931.20        91.33 o
   4   6   1       1249.99       1426.83       143.02 o
   6   6   1       1616.92       1695.59       102.44 o
   8   6   1       3143.48       2985.12       185.49 o
  10   6   1        945.57       1049.60       128.19 o
  12   6   1       1773.55       1749.99       215.77 o
  14   6   1        144.64        201.88       149.97 o
 -15   7   1         75.70        584.73       213.58 o
 -13   7   1         78.52        396.34       156.05 o
 -11   7   1        408.53        650.90       165.05 o
  -9   7   1          7.47         18.37        85.24 o
  -7   7   1         45.78        154.52        88.91 o
  -5   7   1       9673.81       9226.96       335.63 o
  -3   7   1         21.82         26.82        73.88 o
  -1   7   1      11612.35      10646.01       255.74 o
   1   7   1         65.81         79.81        36.47 o
   3   7   1       1061.62       1021.01        84.08 o
   5   7   1       1111.20       1178.96       123.09 o
   7   7   1       1399.22       1289.35       133.67 o
   9   7   1        463.79        487.28       108.09 o
  11   7   1       1293.60       1333.32       196.13 o
  13   7   1        497.64        737.14       179.45 o
 -14   8   1         96.18        523.89       290.37 o
 -12   8   1       1164.71       1220.48       301.55 o
 -10   8   1       2895.46       3277.38       338.97 o
  -8   8   1         30.50         91.28        98.89 o
  -6   8   1       8689.64       8353.23       325.58 o
  -4   8   1         67.03        133.57        97.83 o
  -2   8   1       6836.24       6579.52       193.85 o
   0   8   1        855.18        859.99        71.79 o
   2   8   1        117.53        179.93        57.14 o
   4   8   1       5211.61       5106.86       262.95 o
   6   8   1        754.65        813.44       119.50 o
   8   8   1        247.19        265.06       104.86 o
  10   8   1        514.45        727.82       166.43 o
  12   8   1        580.40        740.03       178.72 o
  14   8   1          3.06        398.83       153.69 o
 -13   9   1          8.22         91.64       194.50 o
 -11   9   1          0.24        291.40       183.71 o
  -9   9   1        832.47        990.09       207.84 o
  -7   9   1       1297.02       1270.29       149.83 o
  -5   9   1          2.87        157.39        92.85 o
  -3   9   1        124.72        181.75        99.90 o
  -1   9   1       2369.10       2387.85       132.70 o
   1   9   1        250.79        686.56        97.17 o
   3   9   1       1988.87       2003.26       127.86 o
   5   9   1        316.18        485.23       108.15 o
   7   9   1        249.23        286.46       111.08 o
   9   9   1          9.61        181.55       143.67 o
  11   9   1        620.37        608.46       170.47 o
  13   9   1        174.13        434.33       259.13 o
 -12  10   1        197.11        398.09       371.72 o
 -10  10   1       1480.57       1547.68       340.79 o
  -8  10   1          6.21        175.47       130.08 o
  -6  10   1       3655.72       3934.26       242.15 o
  -4  10   1       1006.23       1319.17       130.31 o
  -2  10   1        368.52        319.73        92.72 o
   0  10   1       3436.08       3771.67       178.25 o
   2  10   1       1498.26       1680.12       142.99 o
   4  10   1          8.25         -9.31        84.29 o
   6  10   1        195.39        466.44       121.52 o
   8  10   1         76.85        160.75       133.24 o
  10  10   1         10.52        204.26       168.53 o
  12  10   1       2132.07       2039.86       252.76 o
  -9  11   1        568.14        779.12       202.77 o
  -7  11   1          5.51        293.27       218.76 o
  -5  11   1        410.18        555.00       125.59 o
  -3  11   1        190.33        268.67       108.17 o
  -1  11   1          6.49        105.25        87.62 o
   1  11   1       1705.12       1637.30       150.84 o
   3  11   1         61.94        115.78       101.35 o
   5  11   1        137.60        438.26       113.99 o
   7  11   1         29.41        326.06       224.34 o
   9  11   1         97.14        206.40       204.66 o
  -8  12   1        887.62       1594.02       346.06 o
  -6  12   1        935.13       1399.62       175.30 o
  -4  12   1        932.61       1474.47       241.83 o
  -2  12   1        611.63        762.28       138.25 o
   0  12   1       1170.12       1185.31       168.51 o
   2  12   1        272.36        313.63       110.21 o
   4  12   1        277.86        510.24       198.65 o
   6  12   1         18.93        364.34       208.14 o
   8  12   1        208.00        600.97       369.93 o
  -5  13   1        150.60        479.77       184.64 o
  -3  13   1        571.24        986.55       195.44 o
  -1  13   1         86.44         -1.72       136.09 o
   1  13   1         65.04        109.06       132.32 o
   3  13   1         40.89        303.89       148.45 o
   5  13   1        761.47       1383.05       418.99 o
  -2  14   1        291.05        484.38       179.34 o
   0  14   1        118.27         54.88       218.86 o
   2  14   1         13.18         90.21       184.25 o
 -16   0   2         29.89       -142.49       142.49 o
 -14   0   2       1274.54       1191.97       252.98 o
 -12   0   2       2922.52       2905.55       263.81 o
 -10   0   2       1270.48       1504.56       140.99 o
  -8   0   2         26.91        -25.83        55.69 o
  -6   0   2       4373.03       4298.62       182.79 o
  -4   0   2      29117.86      33648.96      1045.69 o
  -2   0   2       6330.69       5654.22       189.84 o
   2   0   2      70757.53      72010.05      1891.01 o
   4   0   2       2396.46       2534.68       103.15 o
   6   0   2      24833.13      23033.38       642.77 o
   8   0   2       7444.58       7473.68       292.07 o
  10   0   2       2906.86       2950.03       184.50 o
  12   0   2       4396.18       4289.39       354.81 o
  14   0   2         51.43        126.54       130.90 o
  16   0   2        278.08        168.66       243.44 o
 -17   1   2          1.42         17.82       165.78 o
 -15   1   2        153.99         36.48       102.90 o
 -13   1   2          4.66        -81.12        81.12 o
 -11   1   2        427.86        483.41        85.68 o
  -9   1   2        619.25        700.72        69.47 o
  -7   1   2       1057.06       1126.70       106.62 o
  -5   1   2       4918.82       5259.54       316.53 o
  -3   1   2       1816.03       1681.77        83.25 o
  -1   1   2      12292.91      13638.55       715.24 o
   1   1   2      23930.97      25003.81       468.92 o
   3   1   2        121.08        158.83        39.54 o
   5   1   2       5867.96       6577.69       157.96 o
   7   1   2       3148.17       2934.43        98.24 o
   9   1   2        106.79         95.66        52.27 o
  11   1   2        333.39        391.46        78.54 o
  13   1   2       3883.35       3880.25       223.24 o
  15   1   2        165.57         13.41       212.10 o
  17   1   2          0.06        345.74       184.50 o
 -16   2   2       1468.43       1308.08       303.10 o
 -14   2   2        167.50         58.64        94.78 o
 -12   2   2       5247.56       5247.35       212.10 o
 -10   2   2       4864.54       4642.06       186.29 o
  -8   2   2         30.78         59.02        37.66 o
  -6   2   2         54.76         38.90        28.46 o
  -4   2   2      18766.39      18333.79       459.79 o
  -2   2   2      49754.18      56804.28      1224.98 o
   0   2   2      14378.94      14789.32       304.62 o
   2   2   2      59461.31      61512.48      1228.03 o
   4   2   2       6537.65       6280.46       160.34 o
   6   2   2      46399.67      45212.97       921.93 o
   8   2   2       3042.95       3073.19       122.35 o
  10   2   2       3926.92       3748.46       162.16 o
  12   2   2       4302.40       4326.31       188.69 o
  14   2   2         88.65        -42.15       108.95 o
  16   2   2        217.38        140.60       160.46 o
 -15   3   2         56.15        158.99       168.98 o
 -13   3   2       1155.70       1115.36       119.12 o
 -11   3   2         28.17          7.21        41.12 o
  -9   3   2       1283.32       1390.13       114.51 o
  -7   3   2       1633.03       2174.88       137.96 o
  -5   3   2       2315.04       2774.40       255.48 o
  -3   3   2       1678.82       1456.17       134.65 o
  -1   3   2        272.55        303.36        29.54 o
   1   3   2       3394.62       2895.97       108.97 o
   3   3   2       1178.16       1159.69        59.09 o
   5   3   2       8207.27       8176.63       209.04 o
   7   3   2       3807.69       3757.87       139.54 o
   9   3   2          4.57         92.29        55.13 o
  11   3   2       3209.59       3213.27       161.02 o
  13   3   2         83.02        148.89       130.90 o
  15   3   2        346.38        495.56       192.30 o
 -16   4   2        459.68        678.37       227.68 o
 -14   4   2         45.89        339.24       197.56 o
 -12   4   2       4563.17       4450.49       298.09 o
 -10   4   2       3093.49       3251.78       161.68 o
  -8   4   2       6937.94       6774.75       226.43 o
  -6   4   2         57.84        202.34        72.85 o
  -4   4   2       6638.83       6022.36       144.84 o
  -2   4   2       1512.81       1392.52        80.13 o
   0   4   2       6994.97       6537.18       239.73 o
   2   4   2       3978.45       5175.05       131.04 o
   4   4   2       3081.41       3762.43       143.42 o
   6   4   2      30373.40      28399.31       647.11 o
   8   4   2       3017.91       2725.30       116.06 o
  10   4   2       1739.91       1818.70       126.41 o
  12   4   2        966.06       1305.92       213.23 o
  14   4   2        180.71        111.02       156.92 o
  16   4   2        283.33         79.60       191.20 o
 -15   5   2         62.50        -11.19       175.34 o
 -13   5   2       1068.39       1173.55       178.85 o
 -11   5   2       2927.82       2888.68       195.69 o
  -9   5   2       4167.92       3904.52       210.69 o
  -7   5   2         87.83         96.30        62.30 o
  -5   5   2         40.79        228.78        56.68 o
  -3   5   2       4541.62       4418.86       153.97 o
  -1   5   2       5641.83       5907.19       256.89 o
   1   5   2      16836.23      14890.60       371.50 o
   3   5   2       1938.61       2103.50        79.04 o
   5   5   2       4933.20       4415.08       134.22 o
   7   5   2       3962.78       3852.66       136.02 o
   9   5   2       1212.24       1393.18        96.01 o
  11   5   2       2688.54       2925.42       323.04 o
  13   5   2       1007.58        856.55       169.97 o
  15   5   2        539.40        752.20       276.30 o
 -14   6   2         42.65        327.26       244.77 o
 -12   6   2       1221.11       1641.22       163.26 o
 -10   6   2        610.38        666.25       117.11 o
  -8   6   2        578.95        500.18       105.23 o
  -6   6   2       8059.01       7187.12       277.92 o
  -4   6   2        651.42        772.72        76.54 o
  -2   6   2       3944.17       3487.34       108.19 o
   0   6   2       2372.32       2055.11       181.60 o
   2   6   2      15880.83      15222.12       339.95 o
   4   6   2      11599.82      10903.78       277.92 o
   6   6   2       4032.55       3760.01       132.99 o
   8   6   2        439.30        530.31       100.98 o
  10   6   2          8.47        149.05        90.01 o
  12   6   2         58.82        139.40       162.16 o
  14   6   2          0.88        165.69       206.69 o
 -15   7   2         27.31        -50.40       188.27 o
 -13   7   2        522.49        782.05       320.46 o
 -11   7   2       1838.15       1814.36       226.90 o
  -9   7   2        794.64        762.14       127.23 o
  -7   7   2      14028.29      12825.52       437.47 o
  -5   7   2        499.49        405.20        96.68 o
  -3   7   2       8203.11       8097.92       262.30 o
  -1   7   2        292.33        488.51        96.60 o
   1   7   2       1358.31       1411.01        71.54 o
   3   7   2       2820.41       2623.28       102.60 o
   5   7   2       5725.24       5207.17       227.84 o
   7   7   2       4875.92       4453.92       219.14 o
   9   7   2        710.10        529.02       110.69 o
  11   7   2       3597.38       3764.60       304.19 o
  13   7   2        139.53        445.22       160.47 o
 -14   8   2          2.73         14.96       188.73 o
 -12   8   2         80.31        267.50       214.18 o
 -10   8   2        302.76        400.21       116.12 o
  -8   8   2        405.59        442.34       128.84 o
  -6   8   2       1833.47       1858.00       187.63 o
  -4   8   2       3660.29       3326.79       363.03 o
  -2   8   2         39.98        143.53        65.18 o
   0   8   2         62.93         53.24        48.66 o
   2   8   2        739.39        665.50        75.84 o
   4   8   2       2789.67       2653.36       175.42 o
   6   8   2        149.16        242.45        96.31 o
   8   8   2        187.62        271.15       101.70 o
  10   8   2        106.99        234.23       138.38 o
  12   8   2        123.56        153.75       143.86 o
  14   8   2          2.22        245.16       258.42 o
 -13   9   2        577.03        607.58       321.34 o
 -11   9   2        802.55       1148.05       196.73 o
  -9   9   2         10.03         80.86       102.65 o
  -7   9   2       3659.92       3943.36       243.55 o
  -5   9   2       1470.77       1372.03       156.77 o
  -3   9   2       5229.98       4942.80       235.50 o
  -1   9   2         48.57        160.27        67.63 o
   1   9   2       9285.09       8716.73       293.88 o
   3   9   2         38.68         35.94        65.56 o
   5   9   2       3171.24       3626.66       249.63 o
   7   9   2       2893.65       2808.38       203.91 o
   9   9   2        445.41        489.08       151.75 o
  11   9   2       1660.33       1422.92       209.55 o
  13   9   2          0.26        187.96       150.90 o
 -12  10   2         36.94        453.58       397.18 o
 -10  10   2          2.65        206.18       389.87 o
  -8  10   2         27.19         99.47       117.59 o
  -6  10   2        450.12        501.87       158.20 o
  -4  10   2         46.24        189.34        93.71 o
  -2  10   2       2108.11       2241.70       165.17 o
   0  10   2         19.35        329.83        81.37 o
   2  10   2       3076.44       2968.78       206.03 o
   4  10   2       1477.45       1476.13       153.71 o
   6  10   2        537.85        673.70       130.08 o
   8  10   2        335.63        373.26       148.09 o
  10  10   2         92.13        164.97       228.88 o
  12  10   2         11.92        322.11       263.85 o
  -9  11   2         40.74        334.94       204.95 o
  -7  11   2         76.49        407.29       120.42 o
  -5  11   2        337.40        709.02       206.78 o
  -3  11   2       1221.26       1297.04       155.65 o
  -1  11   2        313.15        240.63        99.47 o
   1  11   2       3712.63       4128.22       221.13 o
   3  11   2          9.61         -3.98        93.95 o
   5  11   2       1989.38       2448.96       200.44 o
   7  11   2        158.05        452.25       294.35 o
   9  11   2          0.74        103.50       148.15 o
  -8  12   2         23.62        673.52       213.24 o
  -6  12   2         61.39        336.43       121.58 o
  -4  12   2        522.80       1071.35       178.83 o
  -2  12   2         10.85        318.62       132.28 o
   0  12   2          2.00        329.14       125.32 o
   2  12   2          2.61         33.88       109.51 o
   4  12   2        222.82        512.58       211.05 o
   6  12   2        395.49        506.56       265.71 o
   8  12   2          7.37        693.21       324.58 o
  -5  13   2         55.53        247.51       140.70 o
  -3  13   2        226.30        499.73       271.26 o
  -1  13   2         55.63        102.85       152.42 o
   1  13   2        151.52         81.13       207.15 o
   3  13   2         87.99        305.40       143.92 o
   5  13   2        204.71        887.78       451.87 o
  -2  14   2          4.69         41.07       154.28 o
   0  14   2         53.47        283.95       166.73 o
   2  14   2        136.07       -237.07       358.00 o
 -17   1   3        323.51        544.97       164.69 o
 -15   1   3        298.96        250.79       112.76 o
 -13   1   3        510.26        648.11       113.56 o
 -11   1   3          0.52          6.33        67.23 o
  -9   1   3        186.45        173.94        60.72 o
  -7   1   3       4912.02       5175.59       212.16 o
  -5   1   3      17394.83      16838.17       388.92 o
  -3   1   3      47554.88      50383.58      1091.65 o
  -1   1   3      36150.49      37386.79       745.78 o
   1   1   3      16643.55      17114.54       346.51 o
   3   1   3      48404.23      51783.52      1038.87 o
   5   1   3      14714.87      13664.65       277.81 o
   7   1   3       1410.39       1352.74       122.23 o
   9   1   3        826.36        831.20        74.92 o
  11   1   3       3726.51       3703.14       167.51 o
  13   1   3       3580.49       3670.66       209.24 o
  15   1   3        101.38        -69.53       130.90 o
  17   1   3        988.90        720.56       223.35 o
 -16   2   3        215.47        177.74       208.43 o
 -14   2   3        362.33        334.22       142.36 o
 -12   2   3         12.94        110.05        76.45 o
 -10   2   3          6.61         35.12        64.55 o
  -8   2   3       1929.91       1842.03       183.82 o
  -6   2   3          5.05        153.73        36.53 o
  -4   2   3      20707.17      21156.82       438.54 o
  -2   2   3     101308.12     106662.10      2288.26 o
   0   2   3      13763.01      16952.85       325.33 o
   2   2   3      17723.23      20714.81       397.95 o
   4   2   3        213.80        221.96        32.30 o
   6   2   3       7703.98       7346.70       354.72 o
   8   2   3          3.45         45.46        40.66 o
  10   2   3        832.82        873.43        91.18 o
  12   2   3          3.98         12.34        66.68 o
  14   2   3        101.74         -2.38       107.85 o
  16   2   3        344.90        285.31       176.62 o
 -15   3   3          5.68       -147.56       147.56 o
 -13   3   3       2185.06       2393.15       157.07 o
 -11   3   3        131.14        205.71        63.90 o
  -9   3   3       2558.47       2641.01       144.53 o
  -7   3   3       1527.52       1742.79       102.71 o
  -5   3   3      15183.62      13125.95       349.12 o
  -3   3   3      10535.94      11889.99       456.82 o
  -1   3   3       1599.05       1536.62        68.35 o
   1   3   3      53255.40      52333.01      1051.82 o
   3   3   3       2466.58       2500.89        77.47 o
   5   3   3      40494.57      40235.18       822.24 o
   7   3   3       5067.24       4941.43       197.58 o
   9   3   3      10207.66       9587.26       263.25 o
  11   3   3        202.15        211.91        71.55 o
  13   3   3         52.95         80.52       109.27 o
  15   3   3         37.26        109.93       150.62 o
 -16   4   3        589.97        410.24       220.37 o
 -14   4   3       1413.43       1671.79       169.47 o
 -12   4   3        156.70        161.93       140.32 o
 -10   4   3        355.38        510.28        95.03 o
  -8   4   3       1232.86       1471.19       106.08 o
  -6   4   3       8184.84       8320.17       495.28 o
  -4   4   3       1220.55       1107.71        54.52 o
  -2   4   3          4.75         21.90        38.39 o
   0   4   3      17222.36      15772.36       337.60 o
   2   4   3       3114.48       2906.98       116.27 o
   4   4   3       8784.99       8181.88       208.34 o
   6   4   3        968.49       1334.48       145.28 o
   8   4   3        246.56        212.08        52.74 o
  10   4   3        159.63        236.97        69.65 o
  12   4   3          4.79        -63.99        97.04 o
  14   4   3        222.73        354.25       160.64 o
  16   4   3         55.70       -157.10       157.10 o
 -15   5   3        114.66        301.85       194.97 o
 -13   5   3          6.29        158.73        97.37 o
 -11   5   3       1595.86       1526.41       151.34 o
  -9   5   3       2328.43       2220.24       168.43 o
  -7   5   3        420.62        553.17        77.33 o
  -5   5   3       5483.95       5146.10       177.93 o
  -3   5   3       4938.51       4246.23       150.39 o
  -1   5   3      18338.34      17457.36       420.18 o
   1   5   3      74640.36      73314.51      1476.13 o
   3   5   3        486.03        737.58        50.34 o
   5   5   3      14128.06      13849.83       336.51 o
   7   5   3        373.95        285.36        51.51 o
   9   5   3        115.69        118.95        55.31 o
  11   5   3         92.29        200.30       120.20 o
  13   5   3        259.71        267.49       174.43 o
  15   5   3          1.76        199.24       132.62 o
 -14   6   3        267.63        598.19       217.50 o
 -12   6   3        264.54        443.48       113.49 o
 -10   6   3       2166.31       1918.31       166.36 o
  -8   6   3         23.66        -35.16        79.98 o
  -6   6   3      12746.06      11814.16       397.91 o
  -4   6   3       1140.43        985.61       160.93 o
  -2   6   3       1025.97       1221.57        82.15 o
   0   6   3      31598.82      31192.43       610.56 o
   2   6   3       2619.27       2541.59       151.10 o
   4   6   3       3275.48       3047.01       169.90 o
   6   6   3       6144.69       6246.39       307.87 o
   8   6   3         51.32          6.63        72.30 o
  10   6   3        812.75        591.95       146.34 o
  12   6   3          2.34        121.57       129.28 o
  14   6   3         60.57        266.24       287.39 o
 -15   7   3        375.71        840.38       362.34 o
 -13   7   3        846.79        972.02       242.23 o
 -11   7   3        326.66        454.32       111.42 o
  -9   7   3         44.61        140.50        93.79 o
  -7   7   3       1559.97       1752.59       272.83 o
  -5   7   3         45.11         18.80        85.89 o
  -3   7   3       9818.17       9636.73       342.51 o
  -1   7   3       9750.37       9166.78       243.09 o
   1   7   3       8743.61       7956.93       203.89 o
   3   7   3       1059.24       1087.51        75.21 o
   5   7   3         38.19         -4.45        75.73 o
   7   7   3        265.40        362.52       136.42 o
   9   7   3        726.66        598.24       145.53 o
  11   7   3          0.31        309.97       142.56 o
  13   7   3        279.84        392.96       234.02 o
 -14   8   3         16.40        -55.79       187.80 o
 -12   8   3         62.12        288.92       239.11 o
 -10   8   3        365.26        477.48       134.16 o
  -8   8   3       3445.67       3573.01       303.20 o
  -6   8   3       1447.11       1598.90       153.37 o
  -4   8   3      36299.68      34258.39       989.75 o
  -2   8   3       4610.98       4388.91       166.93 o
   0   8   3       4753.85       4273.30       144.43 o
   2   8   3       9773.07       9033.04       240.60 o
   4   8   3        907.78        816.45       103.04 o
   6   8   3       6973.49       6853.95       286.72 o
   8   8   3        211.54        308.30       105.68 o
  10   8   3        103.11         80.45       126.34 o
  12   8   3        183.73        267.77       149.16 o
  14   8   3        101.50        121.27       210.47 o
 -13   9   3          1.10        360.63       264.26 o
 -11   9   3        791.14       1053.20       218.67 o
  -9   9   3         94.86         55.27        97.98 o
  -7   9   3        658.73        928.24       130.97 o
  -5   9   3        369.35        716.16       131.18 o
  -3   9   3       1819.14       2023.89       159.90 o
  -1   9   3        272.52        199.88        68.93 o
   1   9   3        399.74        462.10        89.71 o
   3   9   3         82.74        139.55        66.75 o
   5   9   3        167.16        137.94        97.27 o
   7   9   3          0.23         44.17        94.29 o
   9   9   3         13.05        100.16       133.30 o
  11   9   3        510.35        535.77       212.54 o
  13   9   3        521.89        546.53       258.96 o
 -12  10   3         51.50        114.51       192.43 o
 -10  10   3         47.21        274.85       206.17 o
  -8  10   3        242.48        424.42       150.77 o
  -6  10   3        587.29        612.23       166.37 o
  -4  10   3       1254.72       1558.03       151.15 o
  -2  10   3        526.21        504.17       118.21 o
   0  10   3      10061.59       9975.32       305.37 o
   2  10   3         59.09        193.45        86.59 o
   4  10   3       3297.80       3635.45       257.67 o
   6  10   3       1320.76       1295.91       152.40 o
   8  10   3        306.03        432.75       156.39 o
  10  10   3        126.02         77.50       141.19 o
  12  10   3         45.46        187.02       417.61 o
  -9  11   3        221.47        584.77       286.72 o
  -7  11   3         22.86        227.70       157.31 o
  -5  11   3          0.77        280.70       189.54 o
  -3  11   3        566.43        601.97       141.54 o
  -1  11   3        124.29        397.15       169.74 o
   1  11   3        488.45        599.60       114.83 o
   3  11   3        887.52        848.22       128.20 o
   5  11   3        219.04        312.55       110.09 o
   7  11   3          7.52        400.88       196.11 o
   9  11   3         50.82        237.88       174.58 o
  -8  12   3          2.55         27.05       311.85 o
  -6  12   3        272.76        474.40       182.12 o
  -4  12   3        752.88       1423.19       236.30 o
  -2  12   3        220.56        441.43       145.60 o
   0  12   3       2742.24       3017.66       238.75 o
   2  12   3        432.18        527.57       194.21 o
   4  12   3        570.38       1098.70       156.17 o
   6  12   3         64.73        374.38       234.69 o
   8  12   3         76.02        537.30       429.60 o
  -5  13   3        518.69        600.15       179.06 o
  -3  13   3         23.14         54.26       128.36 o
  -1  13   3         48.18        175.07       140.64 o
   1  13   3          3.46        128.54       136.12 o
   3  13   3         23.50        285.09       163.74 o
   5  13   3        202.46        580.96       503.58 o
  -2  14   3         75.05        198.89       407.32 o
   0  14   3        226.20        581.28       181.07 o
 -16   0   4       2090.91       2822.11       428.00 o
 -14   0   4        139.38        158.42       148.81 o
 -12   0   4       4012.85       4080.35       310.59 o
 -10   0   4       6940.72       6972.33       298.48 o
  -8   0   4        123.45         70.91        76.29 o
  -6   0   4      19397.67      18293.05       602.28 o
  -4   0   4      40011.19      39134.68      1213.49 o
  -2   0   4      85252.77      91412.62      2769.64 o
   0   0   4       5249.76       4893.20       143.02 o
   2   0   4      41656.18      45596.77      1392.88 o
   4   0   4        725.96        781.38        59.60 o
   6   0   4      14762.82      15469.19       448.86 o
   8   0   4         21.34         -3.94        52.38 o
  10   0   4        505.13        671.26       109.23 o
  12   0   4      15100.44      14825.28       671.98 o
  14   0   4         26.43        -31.82       176.61 o
  16   0   4       1874.80       1901.36       377.09 o
 -17   1   4          0.38        137.02       143.84 o
 -15   1   4          7.92        -96.09        96.09 o
 -13   1   4       1220.13       1272.37       143.20 o
 -11   1   4        102.01        172.58        74.53 o
  -9   1   4       6129.95       6260.58       190.24 o
  -7   1   4       6113.65       6506.87       256.87 o
  -5   1   4       7272.21       7708.82       196.34 o
  -3   1   4      23915.89      26176.61       578.80 o
  -1   1   4       4864.01       4684.53       123.85 o
   1   1   4        668.34        484.15        23.26 o
   3   1   4      68250.91      73738.01      1471.10 o
   5   1   4       1070.11        957.56       139.77 o
   7   1   4       7245.80       7390.09       173.25 o
   9   1   4        126.56        191.13        51.58 o
  11   1   4        261.49        361.79        77.43 o
  13   1   4       1794.19       1599.52       171.16 o
  15   1   4        378.40        281.97       156.92 o
  17   1   4         67.90        -79.19       161.91 o
 -16   2   4         44.31       -152.85       160.30 o
 -14   2   4        654.36        564.41       122.11 o
 -12   2   4       1949.08       1959.43       142.00 o
 -10   2   4       6140.19       5832.14       215.76 o
  -8   2   4        517.17        472.79        58.59 o
  -6   2   4      27439.83      25244.88       573.75 o
  -4   2   4       4176.01       3545.09       143.84 o
  -2   2   4      52345.49      51367.68      1112.48 o
   0   2   4      10707.05      10784.90       212.28 o
   2   2   4       6071.29       6633.67       140.75 o
   4   2   4       1959.65       1753.35       105.78 o
   6   2   4         65.55        129.45        34.57 o
   8   2   4      20052.00      19620.37       429.64 o
  10   2   4       2759.15       2933.81       136.38 o
  12   2   4       4436.27       4311.12       197.95 o
  14   2   4       1077.68       1043.35       156.88 o
  16   2   4        285.88        294.45       177.37 o
 -15   3   4          8.75         11.77       125.49 o
 -13   3   4         76.74        160.95       130.97 o
 -11   3   4       3205.97       3115.49       166.65 o
  -9   3   4         27.16         31.30        60.59 o
  -7   3   4       3118.17       3130.10       134.82 o
  -5   3   4       3037.41       2654.88       185.30 o
  -3   3   4      28834.99      29367.48       652.15 o
  -1   3   4         10.80        234.34        34.29 o
   1   3   4       2254.40       2482.28       125.47 o
   3   3   4       8542.59       8361.04       205.54 o
   5   3   4       2984.21       2808.80       135.95 o
   7   3   4        676.89        805.20        87.05 o
   9   3   4       1010.85       1180.95       107.99 o
  11   3   4        269.12        298.65        74.65 o
  13   3   4        855.87        810.64       127.15 o
  15   3   4        117.72          8.90       121.57 o
 -16   4   4         55.70        -51.89       181.00 o
 -14   4   4        190.95        344.53       132.99 o
 -12   4   4        620.43        693.18       118.57 o
 -10   4   4       7986.92       7360.45       255.39 o
  -8   4   4          1.76        -53.84        53.84 o
  -6   4   4      24958.76      23292.57       598.12 o
  -4   4   4        917.03        844.32        49.16 o
  -2   4   4       3327.74       2872.71       175.10 o
   0   4   4       7100.81       6529.93       212.50 o
   2   4   4        524.66        594.87        86.13 o
   4   4   4       2239.87       1849.64       145.04 o
   6   4   4       5434.39       5220.97       139.40 o
   8   4   4       2474.16       2467.84       112.86 o
  10   4   4       1570.26       1573.42       117.49 o
  12   4   4        991.16        941.95       141.47 o
  14   4   4         51.87        271.53       129.27 o
  16   4   4         56.16         73.19       249.80 o
 -15   5   4        293.50        621.92       291.72 o
 -13   5   4          2.42         97.05       116.44 o
 -11   5   4       3440.87       3770.69       374.57 o
  -9   5   4        169.04        173.78        90.53 o
  -7   5   4       3773.69       3515.37       152.69 o
  -5   5   4       1897.86       1830.72        97.96 o
  -3   5   4        550.52        551.64        65.26 o
  -1   5   4      19879.82      18924.31       436.19 o
   1   5   4       1575.94       2496.13       113.54 o
   3   5   4       3815.61       3366.99       104.64 o
   5   5   4         56.78        125.81        30.32 o
   7   5   4        541.79        489.71        65.41 o
   9   5   4        118.40        100.12        53.70 o
  11   5   4        203.85        360.74       132.21 o
  13   5   4        503.15        583.98       154.47 o
  15   5   4        143.55        223.00       334.96 o
 -14   6   4         50.71        242.02       375.07 o
 -12   6   4        886.23       1138.58       144.93 o
 -10   6   4         87.19        172.18        94.85 o
  -8   6   4        165.70         35.97        85.86 o
  -6   6   4       4563.40       4461.26       213.48 o
  -4   6   4      29534.62      26840.24       685.34 o
  -2   6   4       1561.49       1781.04       118.00 o
   0   6   4      22238.50      20909.72       450.45 o
   2   6   4        193.10        205.79        38.75 o
   4   6   4         31.08        106.97        36.21 o
   6   6   4       3332.95       3439.79       149.15 o
   8   6   4        475.21        587.14       100.56 o
  10   6   4         51.37         48.52       117.49 o
  12   6   4       1976.51       1826.94       219.56 o
  14   6   4         10.74         74.90       223.92 o
 -15   7   4        282.06        273.75       225.95 o
 -13   7   4        302.32        470.62       163.05 o
 -11   7   4        702.85        812.08       171.50 o
  -9   7   4       1565.46       1735.00       164.28 o
  -7   7   4       7967.46       7534.81       305.46 o
  -5   7   4       9738.47       9117.71       332.58 o
  -3   7   4        108.68        129.25        64.69 o
  -1   7   4       6497.72       5970.00       247.86 o
   1   7   4       2909.05       3169.55       163.41 o
   3   7   4        660.00        732.27        58.19 o
   5   7   4       3212.25       3414.55       189.94 o
   7   7   4        677.23        623.08       107.20 o
   9   7   4         88.93         52.61       118.54 o
  11   7   4        647.54        730.74       168.33 o
  13   7   4        239.00        218.09       310.50 o
 -14   8   4         44.87        492.56       273.23 o
 -12   8   4          6.10        336.69       144.25 o
 -10   8   4          3.85        193.05       101.71 o
  -8   8   4        902.48        806.04       127.55 o
  -6   8   4       1910.25       1887.71       165.89 o
  -4   8   4       1166.54       1433.37       231.03 o
  -2   8   4        543.77        618.70        86.10 o
   0   8   4        336.18        361.98        58.96 o
   2   8   4          0.42         -0.88        51.48 o
   4   8   4         14.50        -47.19        73.35 o
   6   8   4          4.25        149.44        91.11 o
   8   8   4       1945.72       1810.60       207.04 o
  10   8   4        449.30        458.29       163.12 o
  12   8   4        761.92        757.74       185.31 o
  14   8   4          7.21        294.34       176.64 o
 -13   9   4         65.19        155.90       189.44 o
 -11   9   4        917.48       1290.48       223.16 o
  -9   9   4        170.18        368.43       148.13 o
  -7   9   4       2958.33       2960.70       214.24 o
  -5   9   4       6881.80       6453.41       283.18 o
  -3   9   4        116.77        105.76        80.44 o
  -1   9   4       1362.03       1438.06        97.46 o
   1   9   4       4371.63       4036.14       191.06 o
   3   9   4       3758.61       3556.03       162.86 o
   5   9   4        759.30        774.23        99.88 o
   7   9   4       1346.86       1483.07       195.53 o
   9   9   4        782.08        978.02       185.26 o
  11   9   4        395.06        590.56       200.58 o
  13   9   4        956.68       1086.94       212.72 o
 -12  10   4         12.70        310.04       517.48 o
 -10  10   4         10.50        430.02       234.86 o
  -8  10   4          5.71        249.60       131.13 o
  -6  10   4        737.46        794.41       151.11 o
  -4  10   4        337.48        408.38       104.47 o
  -2  10   4        136.48        184.76       106.79 o
   0  10   4        844.91       1294.66       155.24 o
   2  10   4        486.75        695.14       107.03 o
   4  10   4         13.49        100.42        82.05 o
   6  10   4        172.99        271.00        91.99 o
   8  10   4         98.93        207.15       142.86 o
  10  10   4        556.93        596.55       227.99 o
  12  10   4         44.44        359.39       378.68 o
  -9  11   4          8.68        573.67       165.60 o
  -7  11   4       1069.84       1082.91       155.31 o
  -5  11   4        650.43        871.38       304.39 o
  -3  11   4        346.15        402.37       147.49 o
  -1  11   4       5358.45       5268.73       243.24 o
   1  11   4          0.75        166.28        95.86 o
   3  11   4       1004.04       1037.86       134.00 o
   5  11   4         18.58        252.89        98.38 o
   7  11   4       1375.24       1525.75       281.09 o
   9  11   4         18.48         87.61       171.36 o
  -8  12   4         11.71        534.12       349.78 o
  -6  12   4         39.53        713.53       193.31 o
  -4  12   4         34.81        509.90       243.88 o
  -2  12   4        527.47        895.45       197.18 o
   0  12   4        294.38        514.35       139.04 o
   2  12   4         58.19        326.07       151.46 o
   4  12   4       1290.02       1592.40       178.71 o
   6  12   4        201.69        325.94       205.91 o
   8  12   4        641.97       1093.73       553.70 o
  -5  13   4        678.40       1195.32       257.10 o
  -3  13   4        377.94        806.66       215.41 o
  -1  13   4        254.24        409.60       163.81 o
   1  13   4         69.10        -68.35       116.22 o
   3  13   4        440.11        651.91       218.63 o
   5  13   4         78.66        433.39       212.42 o
   0  14   4        122.68         65.97       156.12 o
 -17   1   5       1362.34       1521.40       308.34 o
 -15   1   5         42.44         42.62       106.94 o
 -13   1   5       2371.26       2284.56       182.80 o
 -11   1   5       9630.11       9346.24       299.29 o
  -9   1   5        149.60        227.87        54.15 o
  -7   1   5      16943.31      17732.75       420.51 o
  -5   1   5      10012.08      10078.10       248.11 o
  -3   1   5       8307.53       8008.57       330.16 o
  -1   1   5      20027.06      20507.71       451.18 o
   1   1   5      11583.56      10583.16       239.19 o
   3   1   5      27745.66      31939.58       647.81 o
   5   1   5      69878.25      70433.87      1324.29 o
   7   1   5      29864.07      29374.14       577.18 o
   9   1   5        825.22        829.78        70.92 o
  11   1   5       2746.41       2938.92       156.47 o
  13   1   5       1919.76       2043.12       190.52 o
  15   1   5        364.83        420.03       163.85 o
  17   1   5         47.65          8.26       164.21 o
 -16   2   5        324.12        376.44       172.73 o
 -14   2   5         42.49          3.08        96.04 o
 -12   2   5          1.14        -63.15        66.61 o
 -10   2   5        557.24        606.37        87.17 o
  -8   2   5       1000.00        943.85        76.92 o
  -6   2   5      10317.59      10360.00       350.44 o
  -4   2   5       3661.31       3446.21       206.55 o
  -2   2   5      60140.28      63155.09      1361.85 o
   0   2   5       5188.90       5239.37       398.71 o
   2   2   5       6581.78       7336.32       153.70 o
   4   2   5       8197.42       8158.74       188.69 o
   6   2   5       3188.43       2804.70        87.81 o
   8   2   5        936.81       1119.53       115.40 o
  10   2   5       3677.40       3500.87       141.36 o
  12   2   5        118.82        143.95        85.50 o
  14   2   5        243.38        205.31       114.75 o
  16   2   5         46.10         35.92       147.87 o
 -15   3   5        746.23        967.71       175.31 o
 -13   3   5       1897.39       2253.70       173.89 o
 -11   3   5       3891.55       4127.49       188.31 o
  -9   3   5        188.41        117.16        65.50 o
  -7   3   5      18233.21      16311.83       437.25 o
  -5   3   5        339.55        300.53        80.17 o
  -3   3   5      20978.09      19825.27       450.57 o
  -1   3   5      90778.53      94465.43      2029.25 o
   1   3   5       1970.28       2300.35        72.64 o
   3   3   5       9374.64       9380.29       198.30 o
   5   3   5      29318.34      29215.83       657.77 o
   7   3   5       7965.36       7465.99       188.70 o
   9   3   5         97.24        178.55        55.51 o
  11   3   5       5352.27       4860.35       227.47 o
  13   3   5         48.82         45.56        95.70 o
  15   3   5         64.45        160.34       139.43 o
 -16   4   5        291.87          1.42       185.75 o
 -14   4   5         86.98        343.30       199.23 o
 -12   4   5       1514.32       1547.34       180.28 o
 -10   4   5        749.01        825.80        98.39 o
  -8   4   5        278.30        288.28        69.29 o
  -6   4   5       1125.62       1230.60       163.63 o
  -4   4   5        117.59        171.49        50.96 o
  -2   4   5       9358.19       8985.48       323.41 o
   0   4   5       5322.18       5300.21       309.39 o
   2   4   5      29150.03      29374.07       607.69 o
   4   4   5      14793.35      14648.10       322.25 o
   6   4   5       3555.21       3437.17       117.62 o
   8   4   5       2432.19       2320.75       107.50 o
  10   4   5          3.34         12.95        53.80 o
  12   4   5        405.54        332.11       101.20 o
  14   4   5         26.59        168.13       142.76 o
  16   4   5        194.07         74.78       262.53 o
 -15   5   5          1.14         41.50       186.16 o
 -13   5   5       1243.05       1488.92       161.48 o
 -11   5   5       1475.84       1722.70       162.82 o
  -9   5   5       1176.66       1244.15       133.90 o
  -7   5   5       2169.00       2366.04       158.36 o
  -5   5   5         89.46        171.80        46.99 o
  -3   5   5       6794.36       7221.95       248.21 o
  -1   5   5        879.74        748.39       156.39 o
   1   5   5      15627.68      15127.63       331.38 o
   3   5   5         70.78        140.83        44.03 o
   5   5   5       1267.19       1064.48        61.90 o
   7   5   5       7077.17       6279.42       188.06 o
   9   5   5        577.24        592.93        80.76 o
  11   5   5       2099.44       2260.58       215.76 o
  13   5   5        640.36        639.59       198.02 o
  15   5   5         13.23        206.87       191.64 o
 -14   6   5         11.88        107.97       246.71 o
 -12   6   5       2615.55       3041.71       263.64 o
 -10   6   5        441.94        482.39       112.47 o
  -8   6   5       1213.47       1117.63       186.25 o
  -6   6   5        356.29        328.48        95.81 o
  -4   6   5       3681.06       3479.98       147.90 o
  -2   6   5       1197.93       1338.69       112.03 o
   0   6   5        602.44        811.03       100.38 o
   2   6   5      26640.23      26536.61       527.65 o
   4   6   5        459.49        472.42        50.39 o
   6   6   5      10352.66       9636.14       290.93 o
   8   6   5        623.20        620.69       110.92 o
  10   6   5         13.65         83.85       119.65 o
  12   6   5        955.88       1142.81       278.36 o
  14   6   5        296.25        353.77       197.39 o
 -13   7   5        342.89        674.11       250.40 o
 -11   7   5        579.39        923.23       165.24 o
  -9   7   5          5.54        146.78        92.69 o
  -7   7   5         35.65         -4.74        89.26 o
  -5   7   5       3697.24       3438.27       366.53 o
  -3   7   5        653.14        854.29        90.61 o
  -1   7   5        199.24        408.69        85.62 o
   1   7   5       2327.51       2021.67       130.71 o
   3   7   5       1830.82       1737.43        81.15 o
   5   7   5       2936.75       2922.31       396.84 o
   7   7   5       1024.62        928.07       116.60 o
   9   7   5        390.08        440.67       140.81 o
  11   7   5        473.28        642.59       190.84 o
  13   7   5        270.58        618.96       213.38 o
 -14   8   5         28.98       -180.40       180.40 o
 -12   8   5       1069.55       1105.93       163.34 o
 -10   8   5        656.40       1016.81       190.64 o
  -8   8   5        299.38        266.08       102.62 o
  -6   8   5        639.60        678.60       118.22 o
  -4   8   5        711.00        768.04       118.07 o
  -2   8   5        240.90        181.48        74.53 o
   0   8   5        686.84        706.45        79.62 o
   2   8   5        492.73        456.14        57.88 o
   4   8   5        439.94        449.11        78.46 o
   6   8   5       6656.31       6242.12       269.07 o
   8   8   5       3987.11       3822.67       294.24 o
  10   8   5       3800.36       3413.32       289.63 o
  12   8   5       1019.65       1168.12       295.84 o
 -13   9   5          2.84         75.41       192.61 o
 -11   9   5        483.12        754.06       139.10 o
  -9   9   5        537.11        567.97       229.43 o
  -7   9   5        856.05        943.28       135.99 o
  -5   9   5        120.98        470.66       107.71 o
  -3   9   5          0.69         83.06        83.34 o
  -1   9   5       1252.26       1318.57       131.13 o
   1   9   5        988.67       1033.48       113.09 o
   3   9   5         18.74         69.01        70.11 o
   5   9   5          9.10         47.29        71.09 o
   7   9   5       1300.76       1251.98       199.56 o
   9   9   5        855.25        798.73       170.82 o
  11   9   5         14.42        322.53       153.73 o
  13   9   5          4.12        178.00       162.42 o
 -12  10   5        205.51        629.92       308.31 o
 -10  10   5         80.00         91.79       140.35 o
  -8  10   5        499.74        696.59       191.67 o
  -6  10   5        208.07        442.37       116.87 o
  -4  10   5        248.06        347.60        98.80 o
  -2  10   5       7601.85       7161.65       306.52 o
   0  10   5       4574.98       4452.29       189.62 o
   2  10   5       6846.74       6355.28       254.72 o
   4  10   5          1.29        103.52        88.61 o
   6  10   5       1953.93       1838.95       264.10 o
   8  10   5        819.70        813.13       182.99 o
  10  10   5        799.89       1050.68       282.15 o
  -9  11   5        321.93        683.28       234.91 o
  -7  11   5          0.87        163.43       184.05 o
  -5  11   5        169.18        523.24       221.21 o
  -3  11   5        180.09        332.90       111.57 o
  -1  11   5        120.35        682.52       197.50 o
   1  11   5        127.14        283.48       100.27 o
   3  11   5          4.22         53.19        89.74 o
   5  11   5        154.57        225.58       318.22 o
   7  11   5        161.67        322.16       268.10 o
   9  11   5         62.05        257.07       264.12 o
  -8  12   5        119.28        773.31       618.05 o
  -6  12   5       1042.54       1744.12       226.06 o
  -4  12   5         14.87        392.84       211.92 o
  -2  12   5         12.18        151.27       128.01 o
   0  12   5         22.59        -42.12       113.20 o
   2  12   5       3187.35       3280.32       212.29 o
   4  12   5        249.63        716.28       214.67 o
   6  12   5        505.38       1364.76       280.94 o
   8  12   5         32.56        380.30       652.35 o
  -5  13   5        205.89        801.84       250.99 o
  -3  13   5        585.56       1173.41       252.84 o
  -1  13   5        186.13        246.81       156.41 o
   1  13   5         30.82        221.00       136.21 o
   3  13   5        242.27        626.46       407.93 o
   5  13   5          3.83        451.02       334.13 o
   0  14   5         16.22         26.97       151.25 o
 -16   0   6        491.08        426.67       182.62 o
 -14   0   6       1214.32       1071.63       208.36 o
 -12   0   6       2931.38       2792.15       562.45 o
 -10   0   6         12.42         39.37        85.23 o
  -8   0   6       4105.09       4377.07       206.92 o
  -6   0   6       3559.06       3178.82       154.12 o
  -4   0   6       1848.38       1748.85       102.21 o
  -2   0   6      71718.61      77676.61      2361.46 o
   0   0   6       7037.69       7083.29       206.59 o
   2   0   6      67049.27      75135.36      2288.51 o
   4   0   6      22092.71      21256.31       587.26 o
   6   0   6       3592.34       3564.91       142.49 o
   8   0   6       2353.17       2410.54       138.37 o
  10   0   6       6494.70       6526.41       247.96 o
  12   0   6       2526.72       2300.31       222.56 o
  14   0   6       3642.36       3529.05       443.92 o
  16   0   6        295.59        256.17       249.80 o
 -17   1   6        514.55        323.29       163.39 o
 -15   1   6        789.59        698.22       135.98 o
 -13   1   6         59.79         77.44        97.52 o
 -11   1   6       2342.18       2587.73       243.66 o
  -9   1   6         12.75        -44.19        44.19 o
  -7   1   6       3755.04       4043.76       209.79 o
  -5   1   6       9987.76       9954.11       593.98 o
  -3   1   6      62334.98      68620.68      1483.47 o
  -1   1   6       2998.44       3825.42       207.00 o
   1   1   6      15328.61      17019.56       378.16 o
   3   1   6      45102.00      47408.54       955.56 o
   5   1   6        891.13        947.39       124.48 o
   7   1   6       1795.59       1905.13       175.23 o
   9   1   6        739.97        815.39        66.49 o
  11   1   6          0.50         25.07        64.30 o
  13   1   6        897.72        926.59       145.41 o
  15   1   6         66.17        -92.94       129.77 o
 -16   2   6          3.39         10.70       133.86 o
 -14   2   6        430.70        368.31       111.87 o
 -12   2   6       1309.83       1303.65       120.65 o
 -10   2   6        498.88        506.32        86.41 o
  -8   2   6        477.10        395.74        46.45 o
  -6   2   6       3623.03       3029.64       151.95 o
  -4   2   6      14305.93      13979.77       301.67 o
  -2   2   6       4983.62       5343.28       139.23 o
   0   2   6      75751.91      79583.38      1712.43 o
   2   2   6      10992.31      11293.49       227.40 o
   4   2   6       5728.05       5305.03       212.80 o
   6   2   6      26679.95      26035.21       513.90 o
   8   2   6       1554.72       1895.26        94.76 o
  10   2   6        416.91        500.69        70.91 o
  12   2   6         17.50        122.47        86.04 o
  14   2   6        132.76        120.55       133.19 o
  16   2   6         61.27        -28.96       244.23 o
 -15   3   6         36.86         46.61       173.37 o
 -13   3   6        208.10        435.11        98.70 o
 -11   3   6          0.81        126.37        73.14 o
  -9   3   6          5.35         59.18        65.45 o
  -7   3   6       2401.39       3115.13       205.44 o
  -5   3   6      11368.29      11099.47       488.49 o
  -3   3   6      24795.37      25037.26       561.32 o
  -1   3   6       7838.35       8180.12       211.92 o
   1   3   6      19573.22      18421.37       359.50 o
   3   3   6       7276.25       8058.48       241.34 o
   5   3   6        960.21        973.89       102.45 o
   7   3   6       9452.31       9621.69       312.51 o
   9   3   6       3200.09       3400.61       137.50 o
  11   3   6        696.18        699.22        94.98 o
  13   3   6          5.43         49.09        88.61 o
  15   3   6          1.63         10.53       138.37 o
 -16   4   6         82.26        144.55       191.20 o
 -14   4   6         12.46         -3.07       119.24 o
 -12   4   6        458.77        713.36       125.85 o
 -10   4   6          9.67         40.33        78.49 o
  -8   4   6       1336.77       1402.38       105.27 o
  -6   4   6       6648.43       6307.31       203.30 o
  -4   4   6      12197.18      10662.97       298.14 o
  -2   4   6      14976.33      14906.11       448.78 o
   0   4   6      30853.18      28498.90       589.79 o
   2   4   6       9179.92       8893.09       417.88 o
   4   4   6      19081.14      19160.52       412.95 o
   6   4   6      10716.20       9876.88       255.17 o
   8   4   6        780.38        835.59        81.79 o
  10   4   6          7.66        -24.04        63.76 o
  12   4   6          2.12        -80.26        80.26 o
  14   4   6        471.30        441.10       204.47 o
  16   4   6          2.69         73.19       249.80 o
 -15   5   6         15.45       -163.31       163.31 o
 -13   5   6        254.48        423.13       110.15 o
 -11   5   6        267.41        389.17       115.98 o
  -9   5   6        961.49       1008.06       127.72 o
  -7   5   6       1706.80       2013.37       154.38 o
  -5   5   6        460.02        439.95        81.86 o
  -3   5   6      15839.22      14934.54       400.78 o
  -1   5   6      13493.59      13828.19       436.12 o
   1   5   6      33965.23      32824.37       679.75 o
   3   5   6      23114.88      23421.39       498.85 o
   5   5   6      16768.04      15816.70       351.01 o
   7   5   6        846.53        794.08        69.24 o
   9   5   6       1543.79       1463.75       112.48 o
  11   5   6        738.59        932.49       161.67 o
  13   5   6         23.21       -101.72       177.79 o
  15   5   6         15.43        151.43       229.58 o
 -14   6   6        165.10        675.00       333.11 o
 -12   6   6        292.07        486.20       185.82 o
 -10   6   6        901.33       1033.43       131.48 o
  -8   6   6       1471.14       1456.74       141.28 o
  -6   6   6       3388.07       3288.32       186.71 o
  -4   6   6         18.06         -1.43        58.03 o
  -2   6   6        117.01        216.21        59.40 o
   0   6   6       8221.97       7129.24       182.46 o
   2   6   6       4978.55       4942.93       195.22 o
   4   6   6       2129.18       1966.78        86.80 o
   6   6   6        702.44        623.63        73.35 o
   8   6   6         94.77         25.40        61.81 o
  10   6   6       1919.70       1552.64       193.82 o
  12   6   6        127.39        190.25       133.23 o
  14   6   6        228.41        406.58       159.46 o
 -13   7   6        623.37        815.52       164.92 o
 -11   7   6        225.09        353.50       111.62 o
  -9   7   6       1967.00       2104.87       179.37 o
  -7   7   6        364.63        320.87       110.00 o
  -5   7   6      14661.05      13680.06       452.49 o
  -3   7   6       1189.56       1005.72        97.41 o
  -1   7   6       6637.21       6173.35       209.80 o
   1   7   6       2356.03       2145.87        87.85 o
   3   7   6         58.73         76.50        37.60 o
   5   7   6      11239.56      10124.70       307.19 o
   7   7   6       2642.44       2505.89       170.46 o
   9   7   6       5509.79       5379.97       315.10 o
  11   7   6        189.32        287.39       146.27 o
  13   7   6        380.28        522.19       169.06 o
 -14   8   6         17.34        683.06       341.76 o
 -12   8   6          8.03        159.98       149.07 o
 -10   8   6        595.33        641.08       128.11 o
  -8   8   6        136.31        142.85        99.74 o
  -6   8   6       1606.43       1815.59       210.13 o
  -4   8   6         29.97        -79.82        79.82 o
  -2   8   6          0.04         66.49        80.07 o
   0   8   6       3078.64       2870.88       126.86 o
   2   8   6        309.42        311.92        52.67 o
   4   8   6        182.21        189.76        67.87 o
   6   8   6         90.56        128.15       104.49 o
   8   8   6        132.89        288.86       136.25 o
  10   8   6        178.71        491.54       160.14 o
  12   8   6         91.88        172.39       151.32 o
 -13   9   6          3.97         74.98       185.13 o
 -11   9   6         41.75        -70.65       121.56 o
  -9   9   6        195.89        255.50       167.46 o
  -7   9   6          2.20        176.33       103.01 o
  -5   9   6      12681.35      11213.36       410.31 o
  -3   9   6         22.43        -19.26       123.55 o
  -1   9   6       6196.12       5670.44       215.54 o
   1   9   6       3060.20       2990.37       171.04 o
   3   9   6         76.81         59.24        72.14 o
   5   9   6       3875.59       3983.64       193.30 o
   7   9   6       2192.00       2157.18       544.08 o
   9   9   6       2215.71       2168.05       234.41 o
  11   9   6        575.18        443.86       166.94 o
 -12  10   6        202.79        157.71       186.31 o
 -10  10   6        116.42        305.40       151.78 o
  -8  10   6          2.72        166.54       105.64 o
  -6  10   6        962.36        883.84       188.54 o
  -4  10   6        417.53        546.25       110.35 o
  -2  10   6        504.40        589.17       116.32 o
   0  10   6          2.90        168.45        94.99 o
   2  10   6          3.31        119.94        88.50 o
   4  10   6        317.86        385.42        97.98 o
   6  10   6         10.70        337.19       190.58 o
   8  10   6         30.15        166.23       132.12 o
  10  10   6        368.97        610.89       179.53 o
  -9  11   6        315.62        749.07       138.32 o
  -7  11   6          1.31        222.40       177.65 o
  -5  11   6        250.08        520.49       145.49 o
  -3  11   6       1751.11       2040.49       187.82 o
  -1  11   6       5105.25       4946.87       397.53 o
   1  11   6       4326.56       4383.68       221.73 o
   3  11   6        410.14        461.04       110.46 o
   5  11   6       1586.65       1596.89       278.69 o
   7  11   6         58.34        362.05       373.91 o
   9  11   6         31.58        387.33       311.85 o
  -8  12   6        140.44        639.85       240.45 o
  -6  12   6        582.38       1331.63       598.51 o
  -4  12   6        491.26       1046.06       218.84 o
  -2  12   6         60.14        507.33       174.01 o
   0  12   6        147.05        223.49       128.25 o
   2  12   6        329.94        582.05       137.28 o
   4  12   6         18.60        170.95       280.83 o
   6  12   6        229.86        913.58       358.00 o
   8  12   6         11.03        455.77       264.12 o
  -5  13   6        218.00        241.51       158.93 o
  -3  13   6        219.49        311.44       168.71 o
  -1  13   6        146.59        284.50       162.70 o
   1  13   6       1335.11       1735.89       235.91 o
   3  13   6          0.41        306.50       307.76 o
   5  13   6        352.54        973.35       408.12 o
 -17   1   7          9.62        114.54       147.61 o
 -15   1   7        429.74        415.09       123.80 o
 -13   1   7        317.65        304.89       106.05 o
 -11   1   7       4197.35       4288.11       190.05 o
  -9   1   7         60.33         84.09        47.53 o
  -7   1   7       7380.21       6748.46       231.73 o
  -5   1   7      55823.95      55604.82      1334.55 o
  -3   1   7      51176.12      54655.27      1187.15 o
  -1   1   7      70597.32      75724.08      1632.01 o
   1   1   7      53711.54      61497.65      1325.89 o
   3   1   7       6873.03       8438.34       187.98 o
   5   1   7        303.10        482.91        40.37 o
   7   1   7       4128.84       3988.83       115.49 o
   9   1   7       2118.28       2298.21       101.20 o
  11   1   7      13224.88      12714.71       340.09 o
  13   1   7       3124.02       3715.27       382.66 o
  15   1   7        248.57        -42.49       126.40 o
 -16   2   7       1131.10       1144.36       195.74 o
 -14   2   7         25.19         28.94        97.68 o
 -12   2   7        279.96        437.35        86.60 o
 -10   2   7         40.18         34.90        68.50 o
  -8   2   7        842.93       1114.15        96.65 o
  -6   2   7       4220.58       4053.21       207.89 o
  -4   2   7          2.61        110.27        27.81 o
  -2   2   7      23320.60      26746.77       593.44 o
   0   2   7      10280.88      11479.17       641.00 o
   2   2   7       3798.46       4261.37       192.59 o
   4   2   7       7847.91       7952.06       206.83 o
   6   2   7       8615.99       9414.97       403.15 o
   8   2   7       3073.02       2953.80       104.21 o
  10   2   7         29.83         61.25        53.15 o
  12   2   7       2544.06       2580.93       182.12 o
  14   2   7        289.70        151.61       204.46 o
  16   2   7         55.96        118.49       162.43 o
 -15   3   7          7.40       -117.56       117.56 o
 -13   3   7         92.06        349.87       100.08 o
 -11   3   7       3149.21       3049.57       166.60 o
  -9   3   7       4517.65       4521.55       183.90 o
  -7   3   7      22604.49      21797.65       468.26 o
  -5   3   7      61543.52      61187.29      1339.81 o
  -3   3   7        987.44       1495.75       125.25 o
  -1   3   7      10136.54       9883.52       269.25 o
   1   3   7       3551.11       3646.70        90.47 o
   3   3   7      14285.25      14683.57       296.93 o
   5   3   7         77.08         43.03        28.84 o
   7   3   7       5255.48       5260.00       148.38 o
   9   3   7        377.74        335.57        57.81 o
  11   3   7        866.56        936.89       105.31 o
  13   3   7       3057.07       3298.53       218.13 o
  15   3   7         23.47        -45.82       129.33 o
 -16   4   7        164.75        118.56       193.03 o
 -14   4   7        949.50        872.13       173.90 o
 -12   4   7        975.08       1256.11       147.65 o
 -10   4   7         62.66        159.17        91.64 o
  -8   4   7        989.80       1211.60        99.74 o
  -6   4   7       3657.52       3287.64       115.24 o
  -4   4   7       5645.32       5863.50       187.80 o
  -2   4   7        516.42        845.77        68.36 o
   0   4   7       9900.85       8976.02       463.08 o
   2   4   7      13485.86      12916.21       265.91 o
   4   4   7      18353.88      19083.20       412.29 o
   6   4   7        660.38        710.92       121.91 o
   8   4   7          9.49         -8.21        43.48 o
  10   4   7        566.41        556.04        85.76 o
  12   4   7         89.22        -41.48        70.52 o
  14   4   7        226.96        510.83       166.16 o
  16   4   7        148.13        291.17       259.35 o
 -15   5   7         27.13         59.05       146.33 o
 -13   5   7         82.20        222.80       139.41 o
 -11   5   7       4221.97       4352.15       236.09 o
  -9   5   7        647.45        677.98       112.40 o
  -7   5   7       5734.02       5413.76       236.84 o
  -5   5   7      13699.59      12265.85       345.02 o
  -3   5   7         62.75         53.68        55.25 o
  -1   5   7      23442.32      21875.69       549.45 o
   1   5   7        392.81       1076.10       113.39 o
   3   5   7       3223.85       3122.84        93.43 o
   5   5   7        776.07        953.52        98.71 o
   7   5   7       3566.64       3182.66       141.13 o
   9   5   7         26.37        -42.41        54.14 o
  11   5   7       1106.50       1388.57       128.03 o
  13   5   7       2736.58       3208.63       283.96 o
  15   5   7          0.70         76.74       377.89 o
 -14   6   7         24.21        265.64       174.52 o
 -12   6   7        453.68        602.23       130.67 o
 -10   6   7       5623.27       5160.67       257.16 o
  -8   6   7        637.92        725.89       111.36 o
  -6   6   7       8737.38       7718.33       295.23 o
  -4   6   7       4380.77       3707.77       156.87 o
  -2   6   7       5762.90       5188.25       182.96 o
   0   6   7       4565.50       4132.49       128.17 o
   2   6   7       1078.21       1098.62        76.07 o
   4   6   7       5605.00       5218.31       215.53 o
   6   6   7        758.42        651.59       117.98 o
   8   6   7        361.53        440.47        76.20 o
  10   6   7        730.47        605.64       151.46 o
  12   6   7        798.25        947.73       184.65 o
  14   6   7        292.90        451.07       165.51 o
 -13   7   7         92.38        291.86       145.11 o
 -11   7   7        136.40        449.46       117.91 o
  -9   7   7        197.19        317.27       104.49 o
  -7   7   7          2.38        -28.68        80.84 o
  -5   7   7         29.60        121.53        86.33 o
  -3   7   7         92.86        124.39        69.78 o
  -1   7   7       2406.23       2276.33       144.27 o
   1   7   7       1880.22       1817.16       107.36 o
   3   7   7       2120.84       1998.80        86.78 o
   5   7   7       1952.86       1872.54       106.37 o
   7   7   7        232.30        447.48       134.72 o
   9   7   7       2130.97       2279.58       233.53 o
  11   7   7       2254.44       2406.20       245.17 o
  13   7   7        651.83       1135.19       195.92 o
 -14   8   7        253.78        813.23       276.06 o
 -12   8   7        393.42        447.35       211.51 o
 -10   8   7       1909.06       1930.72       181.31 o
  -8   8   7        228.79        234.34       102.39 o
  -6   8   7       7780.05       7367.39       307.04 o
  -4   8   7       1348.18       1093.83       128.10 o
  -2   8   7       8677.55       7985.97       266.55 o
   0   8   7        316.24        402.61        64.88 o
   2   8   7         15.14         36.53        45.74 o
   4   8   7       2298.72       2233.17       124.36 o
   6   8   7        374.57        352.70       126.46 o
   8   8   7       5771.11       5269.72       315.34 o
  10   8   7        397.37        556.39       167.75 o
  12   8   7       1169.30       1333.05       207.85 o
 -13   9   7         49.95        417.91       368.52 o
 -11   9   7          3.76        295.30       197.09 o
  -9   9   7         94.41        247.04       104.84 o
  -7   9   7          0.46        125.89        95.63 o
  -5   9   7       1088.90       1364.36       148.75 o
  -3   9   7       1516.89       1589.27       147.03 o
  -1   9   7       1609.87       1639.21       174.03 o
   1   9   7          0.05        133.29        68.34 o
   3   9   7       2125.05       2019.31       143.69 o
   5   9   7         20.23        159.62        71.63 o
   7   9   7        383.63        678.07       156.83 o
   9   9   7        357.13        382.01       159.82 o
  11   9   7        138.11        378.24       166.40 o
 -12  10   7        373.00        781.33       207.04 o
 -10  10   7       1066.80       1473.41       181.89 o
  -8  10   7          6.93        230.64       189.01 o
  -6  10   7       1917.77       2215.96       188.89 o
  -4  10   7        696.32       1044.64       133.43 o
  -2  10   7       1645.27       1678.13       162.34 o
   0  10   7       4318.42       4354.58       193.21 o
   2  10   7        746.72        830.03       131.95 o
   4  10   7       1819.76       1802.45       147.18 o
   6  10   7        666.36        752.77       217.06 o
   8  10   7         79.22        248.32       136.87 o
  10  10   7          3.22        346.15       153.22 o
  -9  11   7         32.02        261.11       180.10 o
  -7  11   7        210.92        464.80       251.76 o
  -5  11   7         18.08        351.50       137.64 o
  -3  11   7         72.76        509.12       255.14 o
  -1  11   7        971.81       1133.74       152.06 o
   1  11   7         85.05        400.57       104.97 o
   3  11   7        114.83        311.15        98.86 o
   5  11   7        362.87        503.94       287.99 o
   7  11   7        289.97        585.31       224.43 o
   9  11   7         83.17        357.94       228.38 o
  -8  12   7          0.51        868.30       265.04 o
  -6  12   7       1061.61       1612.90       273.66 o
  -4  12   7        244.16        571.39       229.71 o
  -2  12   7        514.03        682.48       179.13 o
   0  12   7        396.84        342.33       162.33 o
   2  12   7        501.93        381.68       165.30 o
   4  12   7        190.90        103.49       250.88 o
   6  12   7        816.10        998.99       262.91 o
   8  12   7         36.59        357.80       232.60 o
  -5  13   7        645.17        952.17       243.20 o
  -3  13   7        750.99       1171.65       281.27 o
  -1  13   7        100.98        256.13       152.63 o
   1  13   7         44.46         70.42       144.39 o
   3  13   7          2.00        263.86       272.21 o
   5  13   7         35.17        577.92       219.93 o
 -16   0   8       2812.56       2727.64       452.67 o
 -14   0   8       2482.68       2115.13       265.86 o
 -12   0   8       3799.11       4169.20       322.68 o
 -10   0   8       3516.13       3487.68       205.41 o
  -8   0   8        701.46        663.70        95.28 o
  -6   0   8        745.69        764.44        84.81 o
  -4   0   8        750.08        921.66        80.07 o
  -2   0   8      35853.41      41682.27      1286.35 o
   0   0   8      70065.73      76983.08      2032.18 o
   2   0   8     119238.00     124725.62      3271.61 o
   4   0   8      14947.81      17757.94       575.87 o
   6   0   8      36637.12      35297.57       968.48 o
   8   0   8       1475.12       1645.55       114.14 o
  10   0   8         39.27         69.64        68.26 o
  12   0   8       9008.81       8216.42       625.30 o
  14   0   8        274.79        225.94       200.48 o
  16   0   8        115.57        229.12       217.98 o
 -17   1   8        195.33        242.65       157.75 o
 -15   1   8         33.05         52.94       102.29 o
 -13   1   8          3.60        137.20        96.23 o
 -11   1   8          2.81        -54.25        67.96 o
  -9   1   8         14.16         42.29        48.62 o
  -7   1   8        230.21        229.60        66.29 o
  -5   1   8        232.60        307.90        48.39 o
  -3   1   8       8284.35       7746.54       213.80 o
  -1   1   8      36656.82      38986.81       851.41 o
   1   1   8       1649.27       1684.62        77.34 o
   3   1   8       7266.90       7730.33       179.76 o
   5   1   8       1852.00       2218.95        78.12 o
   7   1   8          3.26         30.75        34.26 o
   9   1   8       1136.73       1227.54        77.20 o
  11   1   8       9279.80       8832.59       286.16 o
  13   1   8         39.15        128.88       138.43 o
  15   1   8         58.84          9.88       133.85 o
 -16   2   8        195.72        397.70       161.27 o
 -14   2   8         83.76        264.72       108.92 o
 -12   2   8       9115.68       8552.44       294.95 o
 -10   2   8       1412.52       1345.10       161.91 o
  -8   2   8       7220.68       6856.85       199.49 o
  -6   2   8      35066.46      34731.41       780.52 o
  -4   2   8       8309.90       8210.15       191.36 o
  -2   2   8      15777.06      15536.28       358.00 o
   0   2   8      20348.28      20393.80       457.39 o
   2   2   8      18428.66      17742.82       401.72 o
   4   2   8        249.73        390.85        32.03 o
   6   2   8      10825.10       9571.84       291.36 o
   8   2   8       5650.54       5452.29       212.06 o
  10   2   8      10453.55       9967.61       311.56 o
  12   2   8        246.34        246.99        91.77 o
  14   2   8         85.33        -38.58       131.58 o
  16   2   8        337.98        358.29       175.44 o
 -15   3   8         93.14         75.41       139.74 o
 -13   3   8       1876.62       2044.53       237.68 o
 -11   3   8        191.80        237.84        78.27 o
  -9   3   8        759.96        931.85        94.24 o
  -7   3   8       1425.15       1532.34        72.53 o
  -5   3   8       1816.87       2999.67       229.65 o
  -3   3   8        102.27        245.66        53.58 o
  -1   3   8      13643.20      14785.59       741.56 o
   1   3   8        758.14        724.03        48.43 o
   3   3   8         59.61         88.51        24.47 o
   5   3   8       4802.74       5297.12       141.28 o
   7   3   8       4912.19       4740.64       132.74 o
   9   3   8        101.24         98.03        62.83 o
  11   3   8       2246.26       2436.98       152.46 o
  13   3   8        573.53        825.25       130.60 o
  15   3   8         27.46        -93.94       194.91 o
 -16   4   8        943.86       1111.89       208.28 o
 -14   4   8        168.73        166.32       131.78 o
 -12   4   8        831.11       1039.70       210.36 o
 -10   4   8       5492.16       5271.64       245.14 o
  -8   4   8       3276.98       3215.17       153.35 o
  -6   4   8       8097.71       7483.08       205.85 o
  -4   4   8        129.25        266.00        68.19 o
  -2   4   8       6648.81       7005.12       210.48 o
   0   4   8       9793.56       9558.60       469.96 o
   2   4   8       4017.97       3449.90        93.62 o
   4   4   8       2734.64       3032.48       173.99 o
   6   4   8      21060.74      19934.28       471.65 o
   8   4   8       2876.81       2672.84       121.67 o
  10   4   8        666.92        770.04        94.26 o
  12   4   8       1423.33       1609.54       142.50 o
  14   4   8        132.74        236.84       155.31 o
  16   4   8         12.79       -225.94       225.94 o
 -15   5   8        124.49        570.73       213.35 o
 -13   5   8          7.74        132.41       134.22 o
 -11   5   8       2005.82       2236.85       182.38 o
  -9   5   8       1339.99       1231.18       133.52 o
  -7   5   8       4198.73       4074.27       246.65 o
  -5   5   8        421.38        531.54        75.92 o
  -3   5   8        686.03        673.50        76.09 o
  -1   5   8      22174.84      22388.48       667.80 o
   1   5   8      27550.27      27241.35       572.97 o
   3   5   8       8778.96       8659.38       195.94 o
   5   5   8      10964.62      10803.77       239.72 o
   7   5   8        563.79        574.06        71.17 o
   9   5   8        124.67         75.61        59.19 o
  11   5   8       1242.75       1324.78       144.74 o
  13   5   8       2052.23       2021.86       258.67 o
  15   5   8         44.90        248.11       349.25 o
 -14   6   8         75.73        484.08       238.38 o
 -12   6   8       2763.87       3034.97       215.44 o
 -10   6   8        850.12        832.45       123.85 o
  -8   6   8        565.85        540.96       104.75 o
  -6   6   8       1308.12       1405.29       134.77 o
  -4   6   8       2050.43       2066.22       125.61 o
  -2   6   8       4451.63       3950.58       160.07 o
   0   6   8        110.77        215.77        47.67 o
   2   6   8       4031.93       3327.01       104.03 o
   4   6   8       4832.09       4541.99       180.84 o
   6   6   8      11795.70      11337.35       330.26 o
   8   6   8        136.07        126.89        61.00 o
  10   6   8       1029.89       1050.03       172.15 o
  12   6   8        362.97        579.85       162.03 o
  14   6   8          6.24        131.43       242.87 o
 -13   7   8         47.10        247.52       207.18 o
 -11   7   8       2328.27       2242.38       203.70 o
  -9   7   8         10.22         38.51        87.92 o
  -7   7   8        248.44        281.29        99.98 o
  -5   7   8       1769.93       1615.56       144.76 o
  -3   7   8       1477.42       1215.56       106.76 o
  -1   7   8         84.82         49.74        58.94 o
   1   7   8       2230.43       1968.85       154.93 o
   3   7   8       2129.74       2178.39        92.79 o
   5   7   8       2150.15       2143.65       102.11 o
   7   7   8       5106.93       4705.51       274.58 o
   9   7   8         21.51         93.01       121.47 o
  11   7   8       3065.14       3145.84       274.74 o
  13   7   8        767.31       1061.22       225.38 o
 -14   8   8          0.97       -105.14       179.78 o
 -12   8   8        174.92        369.87       192.89 o
 -10   8   8       1073.59       1440.82       161.34 o
  -8   8   8          5.63          0.34        88.76 o
  -6   8   8        875.54       1067.90       136.73 o
  -4   8   8       4141.34       3697.21       205.26 o
  -2   8   8       1139.40       1244.16       128.09 o
   0   8   8         21.45         45.23        54.58 o
   2   8   8        192.88        248.45        50.94 o
   4   8   8        948.19       1015.02       108.04 o
   6   8   8       1360.84       1413.03       175.20 o
   8   8   8        127.74        301.14       132.78 o
  10   8   8         16.59        259.47       142.03 o
  12   8   8         86.16        113.59       253.29 o
 -13   9   8        307.19        771.48       319.47 o
 -11   9   8        486.81        833.80       145.27 o
  -9   9   8        861.46        781.65       129.59 o
  -7   9   8       2682.98       2830.64       210.23 o
  -5   9   8          1.68        153.48        94.85 o
  -3   9   8       2163.30       2431.11       177.91 o
  -1   9   8         86.35        102.35        76.25 o
   1   9   8       1570.39       1722.09       148.60 o
   3   9   8        836.52        867.47       106.00 o
   5   9   8       2170.89       2169.73       178.26 o
   7   9   8       3956.57       4011.85       300.20 o
   9   9   8         35.29         90.85       152.97 o
  11   9   8       1946.67       2321.09       339.85 o
 -10  10   8        462.09        827.43       196.60 o
  -8  10   8         96.03        438.62       198.88 o
  -6  10   8         10.45        130.67       101.28 o
  -4  10   8         33.57        204.65       162.19 o
  -2  10   8         77.45         47.79        82.76 o
   0  10   8       1613.58       1988.36       179.85 o
   2  10   8       1333.17       1385.36       137.18 o
   4  10   8         58.82        217.88        99.89 o
   6  10   8        383.55        408.10       236.28 o
   8  10   8        102.42         66.80       138.44 o
  10  10   8         44.24        115.27       150.45 o
  -9  11   8        221.69        615.58       243.84 o
  -7  11   8        246.84        596.38       201.78 o
  -5  11   8        123.81        292.62       105.69 o
  -3  11   8       1144.74       1172.19       154.24 o
  -1  11   8       1117.39       1095.45       150.63 o
   1  11   8       2854.38       3209.76       205.21 o
   3  11   8          6.34        -14.03        87.68 o
   5  11   8       3286.57       4088.22       956.25 o
   7  11   8        904.20       1097.46       469.37 o
   9  11   8         12.42        268.66       216.34 o
  -8  12   8        172.47        915.90       370.02 o
  -6  12   8        126.72        944.22       468.20 o
  -4  12   8       1884.32       2202.05       210.05 o
  -2  12   8        223.68        407.24       127.48 o
   0  12   8        663.85       1141.34       301.27 o
   2  12   8         75.93         81.89       111.38 o
   4  12   8        466.01        620.85       240.09 o
   6  12   8         52.20        272.13       419.25 o
   8  12   8          5.55        245.03       378.68 o
  -5  13   8          9.88        373.51       241.48 o
  -3  13   8          5.51        153.34       153.10 o
  -1  13   8        191.58        394.24       158.63 o
   1  13   8        238.22        410.38       169.56 o
   3  13   8         82.07        177.01       384.12 o
   5  13   8        560.29        830.42       265.71 o
 -17   1   9        910.05       1080.60       205.45 o
 -15   1   9          0.35        -98.74        98.74 o
 -13   1   9        884.94        701.86       127.19 o
 -11   1   9        403.21        443.64        87.30 o
  -9   1   9       9421.90       9071.77       252.75 o
  -7   1   9       5852.13       6043.90       177.91 o
  -5   1   9      20245.24      19915.98       505.68 o
  -3   1   9        118.18        296.57        47.32 o
  -1   1   9      16499.79      15472.55       354.95 o
   1   1   9     114645.38     119538.34      2377.45 o
   3   1   9       7573.40       8873.28       203.81 o
   5   1   9      30889.37      30077.59       626.14 o
   7   1   9       1993.21       2002.42        83.36 o
   9   1   9        441.32        577.61        60.82 o
  11   1   9       3708.76       3607.25       175.36 o
  13   1   9         87.77        109.31       128.20 o
  15   1   9         40.39         78.62       145.43 o
 -16   2   9         17.64        -25.65       140.11 o
 -14   2   9        850.96        821.72       147.90 o
 -12   2   9         49.45        156.54        78.85 o
 -10   2   9        256.17        214.06        74.39 o
  -8   2   9        166.83        160.20        49.52 o
  -6   2   9       6855.95       7559.51       532.72 o
  -4   2   9       4782.27       4521.06       132.09 o
  -2   2   9       9523.94      10069.88       321.86 o
   0   2   9        368.39        246.40        32.98 o
   2   2   9       1357.40       1813.70        80.68 o
   4   2   9       4605.11       5032.81       114.47 o
   6   2   9      44767.04      44396.40       914.41 o
   8   2   9        129.60        177.32        42.64 o
  10   2   9       2416.79       2540.86       209.56 o
  12   2   9         90.96        122.08        77.26 o
  14   2   9          7.37         71.71       131.85 o
  16   2   9         93.42        178.55       159.47 o
 -15   3   9        386.94        275.15       148.45 o
 -13   3   9         30.86        113.74       117.81 o
 -11   3   9        742.41        903.66       107.78 o
  -9   3   9        283.16        336.46        75.57 o
  -7   3   9        555.35        633.00        54.17 o
  -5   3   9      82075.32      83721.52      1684.99 o
  -3   3   9      13492.74      13987.48       332.03 o
  -1   3   9      54481.80      54228.91      1183.60 o
   1   3   9      20541.59      20049.33       457.25 o
   3   3   9        395.10        427.55        29.48 o
   5   3   9        109.65        278.67        34.49 o
   7   3   9       5475.19       5177.84       150.31 o
   9   3   9        515.75        481.41        80.04 o
  11   3   9        479.31        536.32        91.12 o
  13   3   9          5.69        -20.62       103.54 o
  15   3   9        239.87         92.13       151.51 o
 -16   4   9          9.61       -121.00       134.41 o
 -14   4   9         12.31         20.28       124.27 o
 -12   4   9        252.62        190.87       104.93 o
 -10   4   9       2688.75       2784.01       225.06 o
  -8   4   9       1119.86       1045.45        94.01 o
  -6   4   9        966.86       1321.63       175.64 o
  -4   4   9      25143.04      26131.71       597.19 o
  -2   4   9        255.55        464.58        52.65 o
   0   4   9      17816.35      17592.06       377.00 o
   2   4   9       9859.49       9483.12       219.04 o
   4   4   9      15900.62      14953.98       293.22 o
   6   4   9        452.57        508.41       143.03 o
   8   4   9       1203.77       1286.74       124.15 o
  10   4   9       2526.48       2567.28       155.13 o
  12   4   9       1003.87       1192.24       122.74 o
  14   4   9         60.89        458.69       376.29 o
  16   4   9          5.83         -3.18       264.12 o
 -15   5   9         20.90       -133.40       144.32 o
 -13   5   9        217.49        519.19       121.11 o
 -11   5   9        422.75        413.36       155.94 o
  -9   5   9        418.58        397.44       100.53 o
  -7   5   9         30.36         71.43        76.87 o
  -5   5   9        812.28        710.48        81.96 o
  -3   5   9       2898.68       2895.28       131.32 o
  -1   5   9        138.69        245.35        46.66 o
   1   5   9       9088.09       7856.00       192.94 o
   3   5   9         99.51        156.08        32.31 o
   5   5   9      12738.13      11869.05       260.75 o
   7   5   9       1174.47       1225.53       119.95 o
   9   5   9        166.12         57.51        45.32 o
  11   5   9         88.28         21.51        85.37 o
  13   5   9        833.51        858.53       175.96 o
  15   5   9         52.47        620.22       362.77 o
 -14   6   9        285.00        392.70       182.81 o
 -12   6   9        518.11        817.81       167.42 o
 -10   6   9        452.80        507.95       113.68 o
  -8   6   9       1144.97       1267.08       137.26 o
  -6   6   9        110.96        144.66        80.52 o
  -4   6   9        243.28        152.79        80.99 o
  -2   6   9        794.12       1099.42        96.51 o
   0   6   9      34474.82      33392.50       759.87 o
   2   6   9        129.44        100.71        37.19 o
   4   6   9       3433.57       3298.30       107.14 o
   6   6   9       1438.88       1767.13       182.87 o
   8   6   9        113.89        208.40        64.64 o
  10   6   9        320.27        458.32       141.62 o
  12   6   9        405.03        482.93       160.43 o
  14   6   9         28.81        211.64       206.27 o
 -13   7   9        437.93        605.56       188.13 o
 -11   7   9        314.37        700.55       146.75 o
  -9   7   9         43.21        172.81        96.04 o
  -7   7   9       3766.90       3588.14       235.23 o
  -5   7   9       1758.17       1722.95       147.53 o
  -3   7   9        707.47        817.50       117.55 o
  -1   7   9         91.01         10.28        58.66 o
   1   7   9      12791.31      11569.20       262.92 o
   3   7   9       1347.42       1368.26        77.95 o
   5   7   9       2407.15       2493.00       109.50 o
   7   7   9       1979.21       2499.96       299.94 o
   9   7   9         48.18         97.44       126.57 o
  11   7   9        748.58        971.59       309.26 o
  13   7   9        394.76        587.35       179.76 o
 -12   8   9         46.64        370.00       189.47 o
 -10   8   9          4.30        156.09       101.96 o
  -8   8   9        940.95       1067.72       144.04 o
  -6   8   9         86.57        121.41        91.89 o
  -4   8   9        914.47        954.99       122.54 o
  -2   8   9       1509.64       1546.12       127.61 o
   0   8   9       4391.54       3886.71       158.13 o
   2   8   9       3602.40       3270.76       121.91 o
   4   8   9       1832.72       1938.37       120.73 o
   6   8   9       9182.53       8108.75       383.51 o
   8   8   9        134.06        191.98       130.09 o
  10   8   9       3965.28       4045.44       447.57 o
  12   8   9         89.38        -53.39       322.31 o
 -13   9   9         22.80        -42.00       169.46 o
 -11   9   9        682.68       1019.93       224.83 o
  -9   9   9          5.67        233.97       109.32 o
  -7   9   9       2167.99       2109.10       185.54 o
  -5   9   9       1116.47       1430.34       215.40 o
  -3   9   9         58.84        183.98        91.14 o
  -1   9   9       2540.84       2322.40       204.16 o
   1   9   9        924.55        826.28        89.80 o
   3   9   9        841.75        808.89       104.56 o
   5   9   9        315.31        403.39       118.81 o
   7   9   9          7.67        225.55       131.30 o
   9   9   9         27.07        151.02       140.16 o
  11   9   9         23.78         72.66       175.64 o
 -10  10   9        192.03        355.00       120.54 o
  -8  10   9         71.52        166.33       106.50 o
  -6  10   9         24.81        217.33       112.53 o
  -4  10   9       5745.85       6100.81       282.91 o
  -2  10   9        110.36        178.63        85.89 o
   0  10   9       3174.25       3480.84       200.05 o
   2  10   9       1461.93       1577.16       139.77 o
   4  10   9       1016.66       1087.43       259.35 o
   6  10   9       2840.08       2805.08       500.40 o
   8  10   9        111.23        364.62       150.35 o
  10  10   9        243.50        299.37       266.70 o
  -9  11   9        578.29        710.27       272.56 o
  -7  11   9         12.94        148.24       158.69 o
  -5  11   9          6.36        236.67       147.67 o
  -3  11   9        164.78        337.12       149.63 o
  -1  11   9        139.51        226.89       111.85 o
   1  11   9         97.70        220.02       110.70 o
   3  11   9        390.54        390.38       159.89 o
   5  11   9        208.60        404.23       774.86 o
   7  11   9          6.85        361.41       213.18 o
   9  11   9          1.65        112.72       489.26 o
  -8  12   9        203.86        700.32       433.21 o
  -6  12   9        800.23        931.92       243.50 o
  -4  12   9       1389.22       1539.43       182.84 o
  -2  12   9       1134.29       1443.15       239.07 o
   0  12   9       4774.14       5083.04       346.54 o
   2  12   9        224.12        424.94       174.31 o
   4  12   9       1753.47       1855.28       248.84 o
   6  12   9        811.23        901.97       254.83 o
   8  12   9          4.87        722.25       299.92 o
  -5  13   9       1130.06       1342.28       192.56 o
  -3  13   9         78.90        299.85       148.36 o
  -1  13   9        374.61        537.26       196.26 o
   1  13   9        140.06        168.12       215.87 o
   3  13   9          2.39        359.18       341.55 o
   5  13   9        157.87        551.53       633.26 o
 -16   0  10         52.37       -149.20       326.17 o
 -14   0  10         35.18        -67.35       140.65 o
 -12   0  10       2054.62       2111.61       246.32 o
 -10   0  10      14531.24      13822.40       512.28 o
  -8   0  10       9498.46       9175.01       355.19 o
  -6   0  10      18979.42      17818.85       598.02 o
  -4   0  10      25070.12      25042.57       800.42 o
  -2   0  10      12475.80      13255.25       436.46 o
   0   0  10      90383.27      94204.66      2486.62 o
   2   0  10       7755.44       8570.04       259.67 o
   4   0  10      34097.26      35399.64      1111.03 o
   6   0  10         29.31        110.06        48.21 o
   8   0  10       3047.86       3114.43       153.11 o
  10   0  10        278.49        230.45        79.70 o
  12   0  10       1976.86       2120.81       235.14 o
  14   0  10       1011.91       1048.53       287.99 o
  16   0  10          6.52         22.28       217.98 o
 -17   1  10         20.28         50.43       183.77 o
 -15   1  10         35.62        129.29       112.76 o
 -13   1  10         68.04        210.85       105.21 o
 -11   1  10         92.10        165.30        75.70 o
  -9   1  10        842.74        972.37        83.88 o
  -7   1  10        221.93        306.94        51.04 o
  -5   1  10       2882.20       2436.68       122.03 o
  -3   1  10      21842.17      22218.77       553.27 o
  -1   1  10       3257.59       3897.24       103.34 o
   1   1  10         34.24        245.43        46.47 o
   3   1  10        409.96        371.05        36.21 o
   5   1  10      22593.92      24003.73       560.78 o
   7   1  10        366.67        458.23        47.28 o
   9   1  10       1153.71       1238.42        78.94 o
  11   1  10       1017.54       1095.60       106.88 o
  13   1  10          1.70        -77.85       120.85 o
  15   1  10         20.90        -46.49       135.15 o
 -16   2  10         16.58        -84.09       142.53 o
 -14   2  10        267.86        216.75       130.92 o
 -12   2  10       1782.75       1876.31       146.83 o
 -10   2  10       4839.69       4589.71       219.74 o
  -8   2  10       1745.87       1879.67        99.60 o
  -6   2  10      19497.79      18202.28       432.35 o
  -4   2  10      20406.99      19915.52       425.28 o
  -2   2  10      12312.23      13311.09       349.56 o
   0   2  10      13657.56      13316.32       341.95 o
   2   2  10         65.65        109.43        32.86 o
   4   2  10       2539.59       2331.77        78.17 o
   6   2  10       1647.09       2035.77       119.67 o
   8   2  10       3404.40       3307.25       111.67 o
  10   2  10          1.20        -57.30        57.30 o
  12   2  10       2476.77       2503.88       179.65 o
  14   2  10        868.32        791.69       182.26 o
  16   2  10        288.62         52.53       272.08 o
 -15   3  10         12.26        279.44       145.33 o
 -13   3  10          3.93         42.62       118.50 o
 -11   3  10       1314.26       1478.53       132.42 o
  -9   3  10       5603.23       5566.70       253.09 o
  -7   3  10       2181.77       2171.33       102.97 o
  -5   3  10       9081.56       9184.53       219.14 o
  -3   3  10       4033.58       5359.47       368.59 o
  -1   3  10      24695.08      24661.31       556.25 o
   1   3  10        190.71        217.55        61.62 o
   3   3  10         39.11         23.01        19.78 o
   5   3  10        816.75        775.23        47.19 o
   7   3  10       1873.57       1771.17       156.00 o
   9   3  10          3.83        -25.31        56.98 o
  11   3  10        364.95        392.58        87.31 o
  13   3  10        169.29        112.95        98.60 o
  15   3  10        215.50        231.77       164.70 o
 -16   4  10         63.61         53.77       146.64 o
 -14   4  10          2.27        210.35       105.05 o
 -12   4  10         87.09        123.65        93.53 o
 -10   4  10       1518.34       1551.89       150.15 o
  -8   4  10        257.71        248.46        63.48 o
  -6   4  10      17757.95      16328.83       396.93 o
  -4   4  10        714.48        673.41        50.62 o
  -2   4  10       7272.33       6070.32       167.08 o
   0   4  10      34739.82      35655.05       734.03 o
   2   4  10        119.07        136.05        31.82 o
   4   4  10        178.24        274.06        33.60 o
   6   4  10       1456.10       1494.61        77.00 o
   8   4  10        136.01        130.47        63.31 o
  10   4  10          0.09        -56.81        56.81 o
  12   4  10       5186.77       5071.55       219.16 o
  14   4  10          3.00        188.15       181.23 o
 -15   5  10        324.07        577.51       297.39 o
 -13   5  10        232.39        370.53       117.88 o
 -11   5  10       2641.04       2741.22       277.49 o
  -9   5  10       1680.54       1539.38       146.03 o
  -7   5  10       2992.04       2690.95       176.42 o
  -5   5  10       8142.72       8101.23       256.71 o
  -3   5  10       1396.12       1506.91       114.86 o
  -1   5  10      18417.34      17697.96       383.87 o
   1   5  10       6291.50       6102.38       214.57 o
   3   5  10       9053.95       7995.70       174.36 o
   5   5  10       2127.05       2416.43       140.95 o
   7   5  10        428.78        504.76        91.93 o
   9   5  10         23.98         -1.76        60.97 o
  11   5  10        187.48        207.97        78.32 o
  13   5  10       1197.53       1068.47       177.67 o
  15   5  10         24.62        220.91       274.46 o
 -14   6  10        206.68        411.86       143.99 o
 -12   6  10        309.26        477.82       118.93 o
 -10   6  10        180.50        250.51       133.00 o
  -8   6  10       2379.94       2363.92       181.39 o
  -6   6  10        257.65        223.44        90.27 o
  -4   6  10       1794.02       1735.37       125.96 o
  -2   6  10       3657.57       3352.45       150.58 o
   0   6  10       5327.16       4595.72       241.10 o
   2   6  10        359.89        502.18        70.67 o
   4   6  10       1075.27       1088.43        71.59 o
   6   6  10        961.94       1228.39       138.73 o
   8   6  10       3122.65       2906.27       202.79 o
  10   6  10        422.49        295.70       128.83 o
  12   6  10        766.86        929.39       177.90 o
  14   6  10        308.52        515.57       184.79 o
 -13   7  10          0.15        141.10       109.94 o
 -11   7  10       2568.17       2337.15       200.61 o
  -9   7  10        136.07        163.74        97.20 o
  -7   7  10       1266.24       1279.77       141.23 o
  -5   7  10       8634.05       7997.40       306.77 o
  -3   7  10        418.88        449.51        84.42 o
  -1   7  10        801.19        746.41        87.75 o
   1   7  10        121.75        195.18        50.20 o
   3   7  10        451.40        371.67        53.01 o
   5   7  10        647.40        746.68        77.74 o
   7   7  10       3162.92       3649.72       258.73 o
   9   7  10       1472.88       1650.81       227.46 o
  11   7  10       2750.00       2812.98       264.93 o
  13   7  10        643.78        435.89       169.83 o
 -12   8  10          0.10         92.85       134.06 o
 -10   8  10         53.36        172.76       103.90 o
  -8   8  10         55.38        141.77       100.63 o
  -6   8  10       2514.98       2386.53       181.10 o
  -4   8  10       5051.18       4439.29       233.56 o
  -2   8  10         88.19        -11.29        69.39 o
   0   8  10          3.21         -3.02        65.28 o
   2   8  10        729.03        702.91        72.36 o
   4   8  10         96.47        -19.27        60.13 o
   6   8  10        169.91         71.59       113.44 o
   8   8  10        110.86         99.03       123.18 o
  10   8  10         94.57         -9.96       137.00 o
  12   8  10        860.63        838.56       202.00 o
 -11   9  10        376.81        713.96       152.36 o
  -9   9  10       1659.00       1441.38       166.19 o
  -7   9  10       1671.90       1637.25       168.71 o
  -5   9  10       5855.61       5409.63       260.07 o
  -3   9  10        197.32        148.38        86.60 o
  -1   9  10       1422.71       1527.09       125.15 o
   1   9  10        157.22        197.29        63.84 o
   3   9  10         11.47         44.72        72.94 o
   5   9  10       1927.18       1588.51       160.30 o
   7   9  10       3153.88       2904.96       259.68 o
   9   9  10         48.48        147.54       142.89 o
  11   9  10        321.05        452.51       171.96 o
 -10  10  10         10.77        320.56       160.74 o
  -8  10  10         89.96        169.87       130.21 o
  -6  10  10       1535.93       1361.99       161.06 o
  -4  10  10        474.36        572.53       119.37 o
  -2  10  10        103.21        129.47        83.20 o
   0  10  10          4.72          4.96        80.80 o
   2  10  10         34.76         60.98        84.31 o
   4  10  10       1140.89       1046.92       182.52 o
   6  10  10          1.92        150.19       184.20 o
   8  10  10         25.28        -33.45       134.89 o
  10  10  10        235.39        281.60       164.45 o
  -9  11  10        647.02       1136.10       309.59 o
  -7  11  10        435.54        671.38       134.60 o
  -5  11  10       3275.25       3517.79       242.06 o
  -3  11  10        136.08        128.61       172.07 o
  -1  11  10       2927.60       3257.82       237.15 o
   1  11  10       1221.94       1376.77       163.35 o
   3  11  10       1658.01       1905.41       261.94 o
   5  11  10          5.82         66.92       295.12 o
   7  11  10        351.83        748.37       392.21 o
   9  11  10         64.84        301.35       229.22 o
  -8  12  10         40.77        373.09       238.38 o
  -6  12  10        294.40        322.01       193.28 o
  -4  12  10        187.97        406.42       165.32 o
  -2  12  10        719.26       1050.95       162.74 o
   0  12  10          2.86        242.30       208.25 o
   2  12  10         15.45        339.60       171.18 o
   4  12  10         13.41        394.37       331.09 o
   6  12  10        741.87       1250.60       329.36 o
   8  12  10         79.91        633.60       509.95 o
  -5  13  10        771.30       1018.24       211.49 o
  -3  13  10        107.27        360.57       161.91 o
  -1  13  10        529.59        437.45       174.36 o
   1  13  10        196.87        206.71       203.59 o
   3  13  10        454.77        866.84       332.57 o
   5  13  10         11.92        666.11       297.53 o
 -15   1  11        593.22        773.18       141.35 o
 -13   1  11         18.82         54.52        97.15 o
 -11   1  11       2788.94       2748.05       159.93 o
  -9   1  11        159.11        236.50        60.55 o
  -7   1  11       9339.33       8853.53       239.10 o
  -5   1  11        273.23        215.90        40.81 o
  -3   1  11       4076.46       4148.51       135.64 o
  -1   1  11       4773.86       4766.57       122.31 o
   1   1  11      15945.69      16054.82       343.00 o
   3   1  11      12967.33      13290.51       292.88 o
   5   1  11      11906.50      11143.33       273.80 o
   7   1  11      22925.49      21854.34       445.68 o
   9   1  11         25.51        110.55        56.57 o
  11   1  11       5869.88       5869.30       229.00 o
  13   1  11       1296.04       1357.65       168.42 o
  15   1  11         77.80       -129.31       133.42 o
 -16   2  11         87.68       -137.83       137.83 o
 -14   2  11         81.08         59.23       129.31 o
 -12   2  11         99.75         91.62        77.90 o
 -10   2  11       2077.56       1952.78       156.97 o
  -8   2  11        130.48        209.14        52.37 o
  -6   2  11       2478.59       2327.79       160.81 o
  -4   2  11       4066.73       4324.22       180.74 o
  -2   2  11       2680.39       3127.46       213.58 o
   0   2  11       6897.11       6908.12       356.68 o
   2   2  11      10604.51      10961.92       269.45 o
   4   2  11       1048.63       1097.63        81.21 o
   6   2  11       4367.89       4527.52       168.84 o
   8   2  11       8968.32       8658.45       230.91 o
  10   2  11        267.34        351.11        71.54 o
  12   2  11        439.96        470.75       107.68 o
  14   2  11         83.81         51.97       138.84 o
  16   2  11         26.04        165.14       161.92 o
 -15   3  11        552.85        487.94       163.74 o
 -13   3  11       1596.52       1713.68       171.81 o
 -11   3  11       4308.89       4233.64       195.41 o
  -9   3  11       1409.84       1490.66       116.20 o
  -7   3  11       5718.08       5013.81       146.25 o
  -5   3  11      20208.86      19144.91       417.10 o
  -3   3  11      37686.95      39001.04       867.16 o
  -1   3  11       1132.99       1351.99        65.30 o
   1   3  11      20471.44      20512.38       517.31 o
   3   3  11       1685.08       1594.94        61.23 o
   5   3  11       3277.45       3256.23        96.51 o
   7   3  11      21851.38      21728.65       522.98 o
   9   3  11        476.58        482.96        76.23 o
  11   3  11       4178.35       4229.18       195.79 o
  13   3  11        696.69        664.78       121.25 o
  15   3  11        366.98         88.03       154.69 o
 -16   4  11         44.71        133.51       145.14 o
 -14   4  11         60.55        157.77       139.40 o
 -12   4  11       2092.22       2186.61       188.12 o
 -10   4  11        833.69        864.21       123.53 o
  -8   4  11        674.16        816.13        86.04 o
  -6   4  11          7.92        119.64        42.71 o
  -4   4  11       1336.30       1153.12       209.82 o
  -2   4  11       5754.96       5617.59       191.99 o
   0   4  11        911.34       1247.21       195.80 o
   2   4  11      18509.58      17290.95       408.07 o
   4   4  11       3210.47       3338.33        86.46 o
   6   4  11       5314.22       5300.88       173.92 o
   8   4  11         50.96         66.61        66.52 o
  10   4  11        289.91        358.82        79.87 o
  12   4  11        244.56        280.14       101.52 o
  14   4  11         15.53        -43.83       108.17 o
 -15   5  11        227.67        400.90       196.58 o
 -13   5  11       1112.51       1219.58       155.72 o
 -11   5  11       3640.75       3746.37       230.85 o
  -9   5  11         75.04        199.32        93.96 o
  -7   5  11         44.30         74.03        79.88 o
  -5   5  11       2529.12       2257.72       132.16 o
  -3   5  11       1442.73       1397.20       100.29 o
  -1   5  11       1038.91       1240.04        85.40 o
   1   5  11       9314.06       8887.51       298.13 o
   3   5  11       5351.21       5197.74       126.91 o
   5   5  11       8666.25       8294.46       174.72 o
   7   5  11       4442.78       4528.34       211.04 o
   9   5  11       1610.48       1566.65       121.53 o
  11   5  11       3075.70       2980.68       177.80 o
  13   5  11         14.42        116.51       129.62 o
  15   5  11          4.70        266.13       279.24 o
 -14   6  11          4.98        191.99       123.40 o
 -12   6  11       1678.24       1979.70       192.83 o
 -10   6  11        548.20        722.46       125.79 o
  -8   6  11        391.01        440.37       105.29 o
  -6   6  11       5271.52       5125.92       322.89 o
  -4   6  11        439.43        443.36        82.72 o
  -2   6  11       2941.49       2844.43       142.62 o
   0   6  11        311.69        447.92       116.46 o
   2   6  11      11168.66      10163.36       247.53 o
   4   6  11          5.63         16.93        37.74 o
   6   6  11      14349.81      13268.21       437.34 o
   8   6  11        601.74        472.85        97.70 o
  10   6  11        379.09        311.20       137.65 o
  12   6  11       3828.68       3554.10       293.96 o
  14   6  11          7.03        168.66       261.74 o
 -13   7  11        435.40        476.67       143.53 o
 -11   7  11       1192.89       1341.35       162.79 o
  -9   7  11          2.75         -4.99        93.42 o
  -7   7  11       4699.86       4050.48       219.44 o
  -5   7  11         23.00        137.37        87.85 o
  -3   7  11       4081.36       3813.61       177.96 o
  -1   7  11       1553.09       1556.56       193.84 o
   1   7  11        690.18        773.08        83.11 o
   3   7  11         24.40         98.90        41.89 o
   5   7  11        269.32        307.39        74.65 o
   7   7  11       4470.43       4318.07       285.12 o
   9   7  11         32.82         41.06       120.81 o
  11   7  11         31.23        228.72       142.51 o
  13   7  11        300.49        369.98       168.43 o
 -12   8  11        867.21        923.13       154.44 o
 -10   8  11        982.72        958.09       150.09 o
  -8   8  11       3268.54       3089.67       217.41 o
  -6   8  11       1284.49       1401.63       163.02 o
  -4   8  11       1422.36       1549.00       148.52 o
  -2   8  11        207.60        267.77        84.99 o
   0   8  11       1981.73       1933.31       168.80 o
   2   8  11       1511.96       1392.56        90.27 o
   4   8  11         71.31         23.29        73.25 o
   6   8  11         21.71         33.61       109.44 o
   8   8  11       5497.26       5010.42       321.51 o
  10   8  11       1141.46       1335.75       217.33 o
  12   8  11        956.85        835.08       195.80 o
 -11   9  11        415.02        573.34       142.58 o
  -9   9  11        711.36        960.19       149.82 o
  -7   9  11        196.72        281.57       107.81 o
  -5   9  11       1181.57       1363.94       188.55 o
  -3   9  11          6.99         85.98        80.08 o
  -1   9  11       3178.29       3323.29       175.25 o
   1   9  11        629.23        519.72        79.53 o
   3   9  11         30.27         15.37        72.41 o
   5   9  11         43.17         54.00        95.37 o
   7   9  11          4.44        232.29       136.78 o
   9   9  11         48.86        129.35       135.52 o
  11   9  11         24.25        126.53       189.94 o
 -10  10  11        916.06       1014.99       183.00 o
  -8  10  11        712.40        746.17       141.42 o
  -6  10  11        853.36        991.45       146.32 o
  -4  10  11        114.22        258.40       103.31 o
  -2  10  11        148.09        249.41        91.24 o
   0  10  11         24.03        120.92        89.79 o
   2  10  11        786.76       1197.16       149.43 o
   4  10  11          6.19         46.78       128.40 o
   6  10  11       3438.13       4248.20       419.61 o
   8  10  11         78.54        152.48       165.98 o
  10  10  11        306.18        707.73       196.78 o
  -9  11  11        127.39        441.15       146.75 o
  -7  11  11        211.30        203.38       118.26 o
  -5  11  11        991.16       1254.70       161.17 o
  -3  11  11          0.99        140.37       137.67 o
  -1  11  11         66.94        212.75       161.91 o
   1  11  11        495.23        528.95       155.71 o
   3  11  11         68.80        155.50       147.13 o
   5  11  11        243.19        277.57       171.58 o
   7  11  11         20.20        371.63       226.70 o
   9  11  11          7.52        347.20       532.22 o
  -8  12  11         41.88         99.57       124.18 o
  -6  12  11         31.88        220.70       164.30 o
  -4  12  11          1.01         49.56       147.48 o
  -2  12  11        581.54        554.88       145.25 o
   0  12  11          0.60        187.22       129.67 o
   2  12  11       1588.06       1675.09       289.07 o
   4  12  11         61.90        149.64       300.04 o
   6  12  11        709.19       1261.72       295.85 o
  -5  13  11         30.06        200.08       131.91 o
  -3  13  11        864.85        827.98       159.71 o
  -1  13  11          1.57          8.38       136.69 o
   1  13  11         15.93         -5.80       209.86 o
   3  13  11        113.64        446.60       232.40 o
   5  13  11        481.25       1190.14       394.59 o
 -16   0  12         99.43        149.88       165.15 o
 -14   0  12         50.07         14.76       228.32 o
 -12   0  12       1398.16       1641.31       221.84 o
 -10   0  12       1581.79       1443.24       150.47 o
  -8   0  12       2027.91       2005.35       146.78 o
  -6   0  12        243.67         99.53        57.79 o
  -4   0  12       7014.89       6904.75       259.89 o
  -2   0  12       1631.37       1892.84       104.88 o
   0   0  12      76165.95      79511.45      2110.67 o
   2   0  12      56660.70      61110.95      1634.15 o
   4   0  12      60715.36      63043.11      1948.28 o
   6   0  12      30053.74      30197.21       971.81 o
   8   0  12         66.58         33.22        57.10 o
  10   0  12         41.64         68.33        92.21 o
  12   0  12        129.57         77.36       122.07 o
  14   0  12          6.36       -159.11       173.43 o
  16   0  12          1.03       -189.34       189.34 o
 -15   1  12        232.98        195.53       111.86 o
 -13   1  12       1446.71       1462.48       155.54 o
 -11   1  12        784.33       1061.87       186.22 o
  -9   1  12         35.13         53.22        52.55 o
  -7   1  12         93.06        173.89        54.55 o
  -5   1  12       4519.63       4568.85       209.20 o
  -3   1  12       3956.96       3819.34       107.72 o
  -1   1  12      14788.76      15588.28       335.42 o
   1   1  12       4387.34       5134.06       130.20 o
   3   1  12       6825.88       7081.44       172.73 o
   5   1  12        464.10        557.39        99.14 o
   7   1  12        566.25        813.36       101.41 o
   9   1  12        289.38        285.77        64.06 o
  11   1  12          4.96         69.04        70.58 o
  13   1  12          0.77         -0.85       101.49 o
  15   1  12         22.87       -134.44       134.44 o
 -16   2  12        601.41        646.66       176.27 o
 -14   2  12        228.68        111.35       127.70 o
 -12   2  12        377.61        313.06        89.17 o
 -10   2  12       1588.33       1815.80       148.95 o
  -8   2  12       5911.87       5774.80       182.93 o
  -6   2  12      12484.47      13097.87       326.17 o
  -4   2  12       2817.07       1972.04       113.16 o
  -2   2  12      18305.20      20320.80       432.31 o
   0   2  12      68372.35      68320.31      1629.19 o
   2   2  12      15537.03      15862.56       375.24 o
   4   2  12      14890.12      14890.42       309.57 o
   6   2  12      17232.93      16651.71       408.74 o
   8   2  12         78.05        118.44        78.93 o
  10   2  12       1786.08       1860.25       120.65 o
  12   2  12        267.27        208.69        97.62 o
  14   2  12        371.07        121.89       146.92 o
  16   2  12         88.99         19.09       156.39 o
 -15   3  12        181.71         55.33       138.09 o
 -13   3  12        136.04        186.48        98.91 o
 -11   3  12        605.48        625.03       101.63 o
  -9   3  12          6.78        -52.00        60.42 o
  -7   3  12        864.25        885.98        66.12 o
  -5   3  12         72.08        334.07        54.19 o
  -3   3  12        179.62        398.20        45.01 o
  -1   3  12        575.74        786.88        74.36 o
   1   3  12       9868.22       9523.84       263.22 o
   3   3  12         41.80        121.38        32.76 o
   5   3  12       1547.86       1487.38        74.98 o
   7   3  12        886.58        977.14       171.04 o
   9   3  12      10000.88       9565.85       278.73 o
  11   3  12        139.18        230.67        82.03 o
  13   3  12          3.18         74.65        95.05 o
  15   3  12        127.85         32.11       140.68 o
 -16   4  12        304.22        179.64       159.69 o
 -14   4  12        361.39        619.63       129.55 o
 -12   4  12       1864.34       1906.18       174.10 o
 -10   4  12         74.27          8.87        84.34 o
  -8   4  12       3649.49       3319.98       191.40 o
  -6   4  12       1682.14       1852.99        93.46 o
  -4   4  12      33209.12      32006.26       726.96 o
  -2   4  12       5203.09       5667.66       174.36 o
   0   4  12      17571.66      16232.49       385.10 o
   2   4  12       7999.03       7583.52       212.35 o
   4   4  12          7.91         29.70        23.78 o
   6   4  12      13495.03      13464.81       319.60 o
   8   4  12        128.40        164.51        71.80 o
  10   4  12        928.22       1011.36       105.56 o
  12   4  12         60.56        -43.25        74.01 o
  14   4  12        168.80        366.65       184.41 o
 -15   5  12         28.66        277.64       120.78 o
 -13   5  12        735.36        629.36       133.84 o
 -11   5  12         30.21         48.32        93.85 o
  -9   5  12       3402.66       3472.51       243.20 o
  -7   5  12        486.42        448.00        97.96 o
  -5   5  12        191.55        256.78        74.46 o
  -3   5  12       4649.57       4430.27       141.29 o
  -1   5  12        108.26        213.02        36.27 o
   1   5  12      29017.79      27023.06       573.55 o
   3   5  12       1523.47       1535.28        84.87 o
   5   5  12       6532.31       5983.55       162.39 o
   7   5  12         85.88        128.61        77.45 o
   9   5  12          3.93        -14.15        57.66 o
  11   5  12       1022.40       1283.21       124.21 o
  13   5  12       1359.38       1432.23       359.59 o
  15   5  12         51.33        170.71       409.71 o
 -14   6  12         45.13        127.32       111.96 o
 -12   6  12        772.43        633.78       135.12 o
 -10   6  12        325.58        381.05       109.44 o
  -8   6  12          3.41         17.14        79.16 o
  -6   6  12       3621.48       3655.84       200.73 o
  -4   6  12       2487.79       2554.15       147.77 o
  -2   6  12        853.29        927.34        97.56 o
   0   6  12      11701.70      11528.18       298.83 o
   2   6  12       5182.76       4980.27       149.07 o
   4   6  12       3118.42       3165.23       108.17 o
   6   6  12        114.19        146.15        84.91 o
   8   6  12        309.17        350.03        94.22 o
  10   6  12        205.40        148.91        85.66 o
  12   6  12        177.24        355.78       177.53 o
  14   6  12         14.92         78.44       300.72 o
 -13   7  12        111.29        314.33       124.69 o
 -11   7  12         68.02        108.53       104.56 o
  -9   7  12       1318.05       1179.80       147.21 o
  -7   7  12          3.08         50.86        87.82 o
  -5   7  12       6941.71       6373.90       270.13 o
  -3   7  12      10615.56      10130.86       321.96 o
  -1   7  12       4340.95       3877.89       173.67 o
   1   7  12      10963.49      10037.24       275.32 o
   3   7  12          8.74         43.88        42.20 o
   5   7  12       1040.02       1120.78       107.86 o
   7   7  12       5617.27       5348.04       242.31 o
   9   7  12         11.83         35.95       142.73 o
  11   7  12       1825.92       1782.28       221.75 o
  13   7  12          1.83         61.75       147.51 o
 -12   8  12        331.03        532.90       138.42 o
 -10   8  12        549.06        543.85       140.41 o
  -8   8  12        184.68        284.69       114.87 o
  -6   8  12       1729.53       1805.00       237.69 o
  -4   8  12        152.43        273.56        97.29 o
  -2   8  12         71.20        108.38        75.39 o
   0   8  12         23.80         22.91        65.60 o
   2   8  12        254.89        233.46        69.34 o
   4   8  12         19.56        -58.56        58.56 o
   6   8  12         77.31        118.58       117.47 o
   8   8  12         25.21        353.59       144.39 o
  10   8  12        219.98         69.31       134.57 o
  12   8  12        451.65        267.01       206.19 o
 -11   9  12        169.39         99.60       121.79 o
  -9   9  12        220.47        162.24       138.94 o
  -7   9  12        410.78        454.31       123.24 o
  -5   9  12       6053.04       5672.83       270.01 o
  -3   9  12       4610.86       4722.46       235.08 o
  -1   9  12       1032.56       1224.28       119.37 o
   1   9  12       1332.50       1650.00       120.23 o
   3   9  12        389.06        321.09       139.94 o
   5   9  12       1328.31       1448.06       195.79 o
   7   9  12       2158.96       1844.83       276.57 o
   9   9  12       1058.49       1063.45       190.36 o
  11   9  12         68.87        170.44       254.22 o
 -10  10  12        509.67        532.73       169.26 o
  -8  10  12        269.30        452.29       128.10 o
  -6  10  12        261.12        411.04       121.03 o
  -4  10  12        322.06        360.13       109.86 o
  -2  10  12        604.43        700.40       115.45 o
   0  10  12          1.83         35.47        83.98 o
   2  10  12        250.93        281.21       140.66 o
   4  10  12         68.11        308.92       152.03 o
   6  10  12          3.40        421.01       212.52 o
   8  10  12         10.47         -3.18       187.85 o
  10  10  12          6.38        114.74       196.47 o
  -9  11  12        789.63        868.07       176.83 o
  -7  11  12         59.31         28.42       108.66 o
  -5  11  12        416.38        673.16       131.24 o
  -3  11  12        664.91       1079.11       187.96 o
  -1  11  12         11.59         90.35       105.91 o
   1  11  12       3995.32       4123.94       266.67 o
   3  11  12          0.21        286.77       156.11 o
   5  11  12       1462.77       1694.54       367.89 o
   7  11  12         11.54         10.78       209.23 o
   9  11  12        212.45        940.55       369.93 o
  -8  12  12        467.78        543.75       142.27 o
  -6  12  12         40.20        143.27       164.53 o
  -4  12  12        402.92        548.70       172.92 o
  -2  12  12         30.80        256.26       119.49 o
   0  12  12         21.00         59.98       206.38 o
   2  12  12          7.09        324.95       164.45 o
   4  12  12          0.17        252.49       177.13 o
   6  12  12        291.67        720.38       249.76 o
  -5  13  12         86.72        387.66       178.74 o
  -3  13  12        244.77        366.48       135.98 o
  -1  13  12        962.28        890.74       192.79 o
   1  13  12        831.75       1092.62       285.13 o
   3  13  12         93.62        603.88       194.87 o
 -15   1  13        337.79        361.91       119.61 o
 -13   1  13          1.54         59.44        95.37 o
 -11   1  13       3915.32       4037.53       189.16 o
  -9   1  13        518.94        566.68        74.97 o
  -7   1  13      16917.72      16555.13       405.42 o
  -5   1  13      11172.02      10108.60       258.76 o
  -3   1  13        184.06        471.77        67.69 o
  -1   1  13      14962.27      14286.79       312.96 o
   1   1  13      19499.56      19671.30       418.35 o
   3   1  13       5539.85       5328.09       140.04 o
   5   1  13       1255.80       1497.88        98.26 o
   7   1  13       8092.77       8160.63       210.31 o
   9   1  13       3014.09       3120.77       134.53 o
  11   1  13        611.95        538.82        95.10 o
  13   1  13       3345.25       3038.49       240.61 o
  15   1  13         80.71       -121.09       217.98 o
 -16   2  13         27.53         -0.37       140.67 o
 -14   2  13         31.73       -115.23       115.23 o
 -12   2  13         91.18        124.90        86.79 o
 -10   2  13          3.79        169.54        85.67 o
  -8   2  13         10.55         49.59        46.29 o
  -6   2  13      13261.43      12871.67       298.60 o
  -4   2  13       3017.70       3908.56       124.77 o
  -2   2  13      17746.42      17956.89       388.15 o
   0   2  13         91.71        203.20        61.08 o
   2   2  13       8007.24       8329.31       391.35 o
   4   2  13        145.42        116.72        36.96 o
   6   2  13       1628.29       2035.45       161.10 o
   8   2  13         84.31         62.36        52.52 o
  10   2  13       1370.68       1381.35       109.75 o
  12   2  13        618.15        668.51       120.68 o
  14   2  13          7.03         -7.85       110.98 o
  16   2  13          6.08        -43.82       155.45 o
 -15   3  13          2.94         55.74       133.41 o
 -13   3  13         35.32        -25.93        87.14 o
 -11   3  13       1494.94       1561.01       156.77 o
  -9   3  13       3649.72       3499.26       165.84 o
  -7   3  13        611.41        698.82        91.24 o
  -5   3  13      18547.06      16845.14       375.53 o
  -3   3  13       1205.96       1433.92        78.69 o
  -1   3  13      12270.71      11313.67       279.15 o
   1   3  13       1894.22       1976.38       102.76 o
   3   3  13        914.33        997.02        58.42 o
   5   3  13        852.82       1033.17        66.35 o
   7   3  13        860.41        867.51        83.07 o
   9   3  13       2641.13       3001.95       146.76 o
  11   3  13       2027.68       2076.93       168.18 o
  13   3  13       2808.24       2738.75       215.09 o
  15   3  13        121.95        147.55       165.47 o
 -16   4  13         83.43         51.40       151.99 o
 -14   4  13        202.05        408.34       121.13 o
 -12   4  13       1024.90       1076.66       167.88 o
 -10   4  13       2856.39       2591.08       209.45 o
  -8   4  13         27.86         51.07        76.55 o
  -6   4  13       2139.41       2446.65       194.26 o
  -4   4  13       3755.01       3684.14       126.69 o
  -2   4  13        492.25        771.53        58.40 o
   0   4  13      12923.24      12566.00       565.33 o
   2   4  13         17.35         44.09        29.81 o
   4   4  13        253.24        222.18        33.87 o
   6   4  13          0.16        114.48        48.32 o
   8   4  13      13057.02      12543.38       378.52 o
  10   4  13        671.18        650.51        93.89 o
  12   4  13        441.82        451.37       111.47 o
  14   4  13        271.48        391.53       118.93 o
 -15   5  13         22.93        216.75       143.53 o
 -13   5  13        178.23         65.95       118.73 o
 -11   5  13        945.86       1205.61       147.26 o
  -9   5  13        693.33        642.80       115.52 o
  -7   5  13       3695.53       3449.26       193.31 o
  -5   5  13       9542.02       8708.08       276.64 o
  -3   5  13       4355.52       4269.02       140.16 o
  -1   5  13      17192.23      16367.13       363.42 o
   1   5  13       5315.48       5176.28       197.81 o
   3   5  13       1106.16       1360.83       103.89 o
   5   5  13        137.14        299.12        51.31 o
   7   5  13       1274.34       1320.95       114.12 o
   9   5  13        474.21        480.31        85.43 o
  11   5  13         63.86        124.13        90.05 o
  13   5  13        636.64        577.66       340.49 o
  15   5  13        104.90        429.23       240.26 o
 -14   6  13         25.41        125.62       110.55 o
 -12   6  13        477.13        496.15       126.35 o
 -10   6  13       2622.44       2361.51       264.33 o
  -8   6  13          3.04         67.81        89.48 o
  -6   6  13        137.17         84.22        80.52 o
  -4   6  13       9254.61       8766.58       283.65 o
  -2   6  13       2245.03       2428.14       151.08 o
   0   6  13       7658.70       6989.04       184.57 o
   2   6  13          1.94        209.19        48.19 o
   4   6  13       8514.59       7662.52       209.39 o
   6   6  13         47.83        169.18        70.54 o
   8   6  13        471.14        466.30       100.35 o
  10   6  13       1036.74       1024.30       113.87 o
  12   6  13        501.11        715.94       170.50 o
  14   6  13          7.87         20.20       384.25 o
 -13   7  13         78.07        222.25       119.72 o
 -11   7  13        723.16        699.61       133.60 o
  -9   7  13        300.95        449.20       115.45 o
  -7   7  13       2120.65       2069.03       174.74 o
  -5   7  13       3191.08       2908.65       324.27 o
  -3   7  13        282.79        439.19        89.55 o
  -1   7  13         55.58          1.58        64.74 o
   1   7  13       2516.65       2678.42       136.38 o
   3   7  13       1556.42       1542.92        94.40 o
   5   7  13        910.32        891.99        99.19 o
   7   7  13        494.95        573.41       121.21 o
   9   7  13        124.08        -16.28       119.74 o
  11   7  13        187.76        408.75       157.97 o
  13   7  13         40.80         80.24       231.18 o
 -12   8  13        872.57        976.10       159.88 o
 -10   8  13       1423.06       1438.45       169.49 o
  -8   8  13       1632.31       1572.52       169.59 o
  -6   8  13      13496.38      12636.72       448.39 o
  -4   8  13       7965.07       7900.65       315.19 o
  -2   8  13       5817.88       5611.74       224.58 o
   0   8  13       4264.35       4114.16       186.23 o
   2   8  13         49.22         38.56        62.34 o
   4   8  13         34.55         20.98        60.37 o
   6   8  13       1111.51        825.56       131.72 o
   8   8  13        742.49       1172.91       187.06 o
  10   8  13        167.83        369.51       153.24 o
  12   8  13        134.51        144.39       170.54 o
 -11   9  13          2.11        141.98       124.09 o
  -9   9  13         87.59        185.43       111.61 o
  -7   9  13         54.67         17.71        97.36 o
  -5   9  13       2358.43       2495.73       197.04 o
  -3   9  13        287.59        526.53       107.68 o
  -1   9  13        208.51        141.04        80.55 o
   1   9  13       1161.23       1279.00       108.34 o
   3   9  13        117.45       -113.60       116.22 o
   5   9  13         76.77        134.00       141.32 o
   7   9  13        552.52        462.60       269.74 o
   9   9  13         91.68        100.89       139.72 o
  11   9  13        795.85        880.04       201.84 o
 -10  10  13       1485.45       1647.36       193.53 o
  -8  10  13        117.26        172.45       161.12 o
  -6  10  13       3957.21       3768.10       252.18 o
  -4  10  13        505.34        537.53       118.55 o
  -2  10  13        709.32        716.36       119.40 o
   0  10  13       1598.55       1889.38       161.29 o
   2  10  13        104.06        101.61       134.36 o
   4  10  13       3949.13       3365.78       375.26 o
   6  10  13         85.44        156.11       192.87 o
   8  10  13        257.69        576.89       230.84 o
  10  10  13          1.33       -106.83       209.69 o
  -9  11  13        156.68        361.28       135.15 o
  -7  11  13         14.28         43.70       112.13 o
  -5  11  13        515.15        504.70       121.97 o
  -3  11  13       1366.83       1497.10       207.18 o
  -1  11  13         16.81         22.55       101.65 o
   1  11  13        128.42        345.90       146.65 o
   3  11  13        335.93        325.81       162.75 o
   5  11  13         29.55        145.38       230.13 o
   7  11  13         67.81        108.36       283.22 o
   9  11  13        143.36        277.12       243.14 o
  -6  12  13        506.68        754.05       201.34 o
  -4  12  13       1360.44       1700.77       331.87 o
  -2  12  13        168.63        231.10       124.11 o
   0  12  13       1756.90       1381.54       334.13 o
   2  12  13        244.67        333.45       181.67 o
   4  12  13        843.98        747.71       256.54 o
   6  12  13          2.65        576.97       459.83 o
  -3  13  13         24.67        153.40       128.38 o
  -1  13  13        538.11        723.37       229.87 o
   1  13  13        448.02        371.68       249.01 o
   3  13  13          5.40        424.24       312.63 o
 -16   0  14        670.06        629.31       196.86 o
 -14   0  14        143.28        110.89       149.45 o
 -12   0  14      16728.68      16707.73       963.41 o
 -10   0  14       4112.49       3980.42       313.03 o
  -8   0  14       1699.98       1917.78       158.14 o
  -6   0  14       3453.92       3309.21       171.28 o
  -4   0  14       3584.52       4118.51       183.52 o
  -2   0  14       3577.90       4158.10       175.78 o
   0   0  14       3507.61       3518.05       136.58 o
   2   0  14        197.52        727.13        60.69 o
   4   0  14       5840.44       6412.03       246.02 o
   6   0  14      44526.72      44396.37      1403.75 o
   8   0  14       1889.37       1842.18       162.45 o
  10   0  14         10.94         35.04        96.39 o
  12   0  14       2509.39       2764.90       277.04 o
  14   0  14        299.75        493.24       245.03 o
  16   0  14        980.42       1107.40       322.99 o
 -15   1  14        134.20        230.02       129.00 o
 -13   1  14          2.54         51.01        95.33 o
 -11   1  14       2517.24       2487.13       159.93 o
  -9   1  14        340.30        344.23        66.40 o
  -7   1  14        261.34        209.99        52.17 o
  -5   1  14       3534.35       3708.04       240.15 o
  -3   1  14       9879.17      10273.95       238.12 o
  -1   1  14       3553.11       4000.28       173.26 o
   1   1  14        228.93        350.65        54.88 o
   3   1  14        404.68        583.82        46.58 o
   5   1  14       8033.06       8452.16       252.56 o
   7   1  14        935.81        903.17       122.86 o
   9   1  14         67.50        114.02        65.40 o
  11   1  14         79.09         92.26        78.06 o
  13   1  14         40.82         27.36        89.94 o
  15   1  14         37.16        -36.47       143.36 o
 -16   2  14        493.22        608.46       174.99 o
 -14   2  14        151.08        263.26       139.59 o
 -12   2  14       3086.39       3365.84       239.72 o
 -10   2  14      10340.96       9717.51       354.08 o
  -8   2  14        801.88        781.28        75.64 o
  -6   2  14       5983.55       5512.21       156.43 o
  -4   2  14      10373.03      11855.04       347.72 o
  -2   2  14       4473.79       4000.52       211.79 o
   0   2  14       9328.21      10057.21       248.75 o
   2   2  14      15687.63      16185.20       388.43 o
   4   2  14       4885.52       5290.12       148.49 o
   6   2  14      15207.93      14562.39       369.88 o
   8   2  14      29556.96      28776.02       630.34 o
  10   2  14       2103.69       2309.41       162.70 o
  12   2  14       4184.81       4112.01       214.45 o
  14   2  14         48.35         10.92       110.16 o
 -15   3  14        314.38        278.21       168.44 o
 -13   3  14         73.70         43.51        95.71 o
 -11   3  14        990.85       1109.17       136.16 o
  -9   3  14         96.41        105.25        68.26 o
  -7   3  14       1731.36       1869.79        94.00 o
  -5   3  14       6388.65       6159.97       233.71 o
  -3   3  14       1243.84       1279.41        76.38 o
  -1   3  14        574.58        525.99        80.76 o
   1   3  14       1173.18       1147.15       117.05 o
   3   3  14       5332.96       5353.60       150.50 o
   5   3  14        391.98        479.88        58.94 o
   7   3  14         69.19        105.02        56.97 o
   9   3  14        630.17        610.27        80.10 o
  11   3  14        784.05        844.76       123.46 o
  13   3  14        109.56        145.97       100.19 o
  15   3  14        161.37        -63.76       157.21 o
 -14   4  14         26.04        -12.86       122.64 o
 -12   4  14       1540.28       1531.43       165.56 o
 -10   4  14        485.04        679.88       112.26 o
  -8   4  14       3208.43       3080.76       187.84 o
  -6   4  14      13630.82      12716.35       326.96 o
  -4   4  14       1922.35       2129.12        99.13 o
  -2   4  14       1963.81       1695.38       123.81 o
   0   4  14      15605.19      16615.35       397.48 o
   2   4  14       3048.70       2812.87       105.52 o
   4   4  14        210.61        136.43        41.24 o
   6   4  14       5712.95       5606.31       170.98 o
   8   4  14       3544.39       3596.22       219.22 o
  10   4  14        503.07        504.24        91.11 o
  12   4  14       2135.92       2085.72       179.08 o
  14   4  14         68.63        -44.88        99.19 o
 -15   5  14        227.98        529.14       132.01 o
 -13   5  14        455.73        568.88       131.57 o
 -11   5  14       1103.77       1504.39       162.57 o
  -9   5  14        265.67        344.47       101.75 o
  -7   5  14       1140.20       1142.77       126.36 o
  -5   5  14       1637.32       1768.25       195.97 o
  -3   5  14        469.14        510.65        52.79 o
  -1   5  14       2245.93       1993.68       139.94 o
   1   5  14          9.02        146.78        45.82 o
   3   5  14       5948.05       5530.75       156.23 o
   5   5  14      10131.37       9896.46       236.91 o
   7   5  14       4382.07       4467.63       192.30 o
   9   5  14        108.55         86.03        79.99 o
  11   5  14        734.71        733.19       107.69 o
  13   5  14        480.98        480.35       197.95 o
 -14   6  14        110.71        129.48       117.28 o
 -12   6  14        399.39        508.24       127.13 o
 -10   6  14       1054.87       1254.69       200.03 o
  -8   6  14       2889.52       2901.11       204.90 o
  -6   6  14         88.63         26.52        82.78 o
  -4   6  14        617.61        536.73        93.77 o
  -2   6  14        900.18        849.46        99.43 o
   0   6  14        828.39        965.14       114.36 o
   2   6  14      13943.79      13487.63       298.07 o
   4   6  14          0.17        111.52        49.88 o
   6   6  14       2374.46       2564.36       156.45 o
   8   6  14        599.09        609.21       108.08 o
  10   6  14        427.41        544.24        95.62 o
  12   6  14        184.70        307.66       150.04 o
  14   6  14        250.78        403.90       195.72 o
 -13   7  14         97.04        126.71       116.87 o
 -11   7  14        775.27        889.83       143.38 o
  -9   7  14        140.68         65.92       108.17 o
  -7   7  14       6071.78       5892.11       270.99 o
  -5   7  14        772.41        856.60       118.39 o
  -3   7  14       6250.18       6236.33       236.04 o
  -1   7  14       3473.08       3336.57       171.53 o
   1   7  14       4084.94       4102.81       239.44 o
   3   7  14         56.27        113.35        55.10 o
   5   7  14        287.85        269.43        74.56 o
   7   7  14       3108.09       3096.16       194.51 o
   9   7  14         17.13        -89.48       114.00 o
  11   7  14        323.88        538.32       159.86 o
  13   7  14        188.50         -0.69       398.57 o
 -12   8  14        195.78        477.97       135.29 o
 -10   8  14        238.04        195.75       112.39 o
  -8   8  14          5.79          2.63        89.07 o
  -6   8  14        906.47       1140.57       141.56 o
  -4   8  14         21.26        227.89       105.18 o
  -2   8  14         29.57        124.77        83.60 o
   0   8  14         84.11        228.63        78.74 o
   2   8  14          2.15         34.74        55.45 o
   4   8  14        651.66        496.67        88.61 o
   6   8  14       2821.38       2429.09       208.38 o
   8   8  14          3.16        -56.27       147.25 o
  10   8  14        199.25        601.38       171.14 o
  12   8  14        213.35        365.16       204.20 o
 -11   9  14       1124.03       1350.32       186.48 o
  -9   9  14         15.13         55.92       111.79 o
  -7   9  14        510.18        523.93       126.81 o
  -5   9  14        746.01       1042.27       139.43 o
  -3   9  14       7842.52       7068.17       297.59 o
  -1   9  14         22.72         22.31        72.78 o
   1   9  14        312.41        296.52        77.12 o
   3   9  14       3800.96       3922.65       293.79 o
   5   9  14       1250.76       1095.28       179.30 o
   7   9  14       1706.98       1803.33       216.87 o
   9   9  14         13.30        219.67       173.99 o
  11   9  14       1051.31       1136.25       216.06 o
 -10  10  14         44.57        141.20       119.28 o
  -8  10  14        277.93        269.97       124.57 o
  -6  10  14       1160.47       1241.57       153.86 o
  -4  10  14         63.98        155.53       100.17 o
  -2  10  14         41.93        117.17        84.60 o
   0  10  14          4.39        133.91       109.44 o
   2  10  14          0.61        161.97       137.87 o
   4  10  14        141.72        279.72       148.35 o
   6  10  14          7.34        109.79       187.99 o
   8  10  14        129.23        309.13       225.63 o
  10  10  14         69.40        -17.97       152.48 o
  -9  11  14          6.48        148.48       126.78 o
  -7  11  14        967.18        857.34       156.13 o
  -5  11  14        193.41        167.95       111.46 o
  -3  11  14        250.06        380.73       148.43 o
  -1  11  14       1621.39       1650.77       178.91 o
   1  11  14       1976.03       1749.49       265.35 o
   3  11  14       2940.17       3114.04       389.21 o
   5  11  14       1076.00       1398.66       290.25 o
   7  11  14       1496.74       1838.98       573.59 o
   9  11  14         82.54        -60.87       335.72 o
  -6  12  14        215.06        371.51       178.97 o
  -4  12  14        309.35        522.76       171.97 o
  -2  12  14         67.85        132.30       123.02 o
   0  12  14         18.62        213.89       184.53 o
   2  12  14         43.64        283.98       216.94 o
   4  12  14        116.14        285.14       360.48 o
   6  12  14        199.36        568.07       249.94 o
  -3  13  14        216.82        353.02       140.44 o
  -1  13  14          5.69        167.81       190.14 o
   1  13  14        504.38        357.51       221.49 o
   3  13  14        260.81        462.05       196.80 o
 -15   1  15        433.36        346.06       150.29 o
 -13   1  15       1676.23       1632.84       164.32 o
 -11   1  15       5319.93       5301.95       218.41 o
  -9   1  15       2137.71       2182.24       124.13 o
  -7   1  15         85.09         98.77        48.36 o
  -5   1  15      24822.60      25433.01       587.86 o
  -3   1  15      17628.55      17511.82       383.31 o
  -1   1  15       2166.20       2057.62        76.97 o
   1   1  15      35341.41      33648.54       655.83 o
   3   1  15       5397.80       5992.39       156.51 o
   5   1  15      13210.00      12091.71       340.56 o
   7   1  15        584.44        627.58        72.14 o
   9   1  15        401.16        414.84        78.53 o
  11   1  15         26.57        -59.06        70.80 o
  13   1  15         80.65         40.56        95.51 o
  15   1  15        613.94        472.59       192.75 o
 -16   2  15          5.55       -122.71       122.71 o
 -14   2  15          8.51        -45.65       128.89 o
 -12   2  15       1538.88       1238.67       140.82 o
 -10   2  15         58.63        185.65        56.41 o
  -8   2  15       1855.25       1798.98       103.47 o
  -6   2  15       1023.74       1339.31       140.79 o
  -4   2  15      40047.31      40344.83       876.67 o
  -2   2  15       8836.97       9196.24       239.73 o
   0   2  15        352.10        309.36        40.08 o
   2   2  15       2492.52       2811.09       106.75 o
   4   2  15       1765.74       1874.28        86.76 o
   6   2  15         27.35        101.23        49.61 o
   8   2  15       3228.30       3177.72       143.48 o
  10   2  15        157.93         38.47        68.65 o
  12   2  15         86.80        140.77        88.70 o
  14   2  15        149.43        103.12       121.50 o
 -15   3  15          0.34        101.68       137.67 o
 -13   3  15        423.42        416.29       135.50 o
 -11   3  15         18.12        -25.76        80.54 o
  -9   3  15        695.74        575.45        88.01 o
  -7   3  15       2054.61       1990.03        98.22 o
  -5   3  15       3985.41       3827.09       123.22 o
  -3   3  15      13324.11      12364.88       308.54 o
  -1   3  15      13059.29      12192.36       372.86 o
   1   3  15      12532.12      12277.62       302.09 o
   3   3  15         22.03         83.51        35.63 o
   5   3  15      10997.67      10982.63       269.56 o
   7   3  15       9323.83       8989.06       260.19 o
   9   3  15       8420.96       8336.96       257.31 o
  11   3  15        166.69         72.89        90.18 o
  13   3  15        639.17        679.45       133.68 o
  15   3  15         53.50       -107.31       107.31 o
 -14   4  15        366.74        294.46       116.29 o
 -12   4  15        680.59        680.59       130.24 o
 -10   4  15         66.51          3.37        81.44 o
  -8   4  15        223.12        281.75        87.03 o
  -6   4  15       3210.75       3607.32       280.04 o
  -4   4  15       1431.17       2123.15       244.54 o
  -2   4  15      11751.25      12423.38       312.09 o
   0   4  15       2868.42       2640.63       136.38 o
   2   4  15       2114.04       1936.02        82.82 o
   4   4  15       5611.29       5323.53       158.48 o
   6   4  15       7780.82       7317.81       205.69 o
   8   4  15          1.08          7.34        85.54 o
  10   4  15          6.12         48.18        64.77 o
  12   4  15        661.78        748.45       125.21 o
  14   4  15         63.12         51.36       107.45 o
 -15   5  15          1.50        173.66       121.13 o
 -13   5  15         29.77         15.28       102.80 o
 -11   5  15         11.40        126.53        97.38 o
  -9   5  15        140.61         30.46        89.63 o
  -7   5  15        119.87        151.68        86.43 o
  -5   5  15       2078.51       2204.74       178.31 o
  -3   5  15        994.62       1079.90        72.29 o
  -1   5  15       7135.55       7286.93       301.46 o
   1   5  15      20333.75      19330.91       426.27 o
   3   5  15       1023.48       1182.99        90.21 o
   5   5  15      10141.80      10763.44       256.65 o
   7   5  15       4363.98       4248.63       243.64 o
   9   5  15        513.86        694.80       111.27 o
  11   5  15        317.42        300.48        88.49 o
  13   5  15        316.00        162.51       298.33 o
 -14   6  15          6.01         61.79       115.38 o
 -12   6  15        129.56        144.92       109.53 o
 -10   6  15       2731.66       2428.14       283.39 o
  -8   6  15         17.75        133.43       101.28 o
  -6   6  15       3552.56       3378.58       202.13 o
  -4   6  15       8171.70       7506.11       261.04 o
  -2   6  15       1036.78        950.49        97.68 o
   0   6  15       5872.48       5831.30       182.25 o
   2   6  15       8799.51       8450.61       215.02 o
   4   6  15       6400.73       6059.30       183.10 o
   6   6  15       1462.16       1576.85       112.22 o
   8   6  15       1540.29       1435.17       143.76 o
  10   6  15       2483.91       2568.92       181.16 o
  12   6  15         32.40         -0.90       165.35 o
  14   6  15         40.78        111.13       235.48 o
 -13   7  15        103.95        276.23       122.45 o
 -11   7  15        382.94        297.36       126.59 o
  -9   7  15        729.86        788.71       130.67 o
  -7   7  15          2.31        136.91        92.71 o
  -5   7  15        485.32        632.28       109.88 o
  -3   7  15         30.96        124.18        77.59 o
  -1   7  15       1886.95       2319.82       249.96 o
   1   7  15       7838.15       7483.06       259.42 o
   3   7  15        751.31        811.78        82.01 o
   5   7  15       2332.35       2472.58       155.16 o
   7   7  15        616.15        607.77       104.37 o
   9   7  15          1.76        157.29       125.28 o
  11   7  15         11.97        167.20       140.83 o
  13   7  15          9.45        108.92       532.22 o
 -12   8  15          3.90          3.13       110.56 o
 -10   8  15          5.73        105.35       109.46 o
  -8   8  15       1481.63       1448.29       162.04 o
  -6   8  15        319.67        455.72       112.42 o
  -4   8  15       6341.50       6192.28       273.46 o
  -2   8  15        905.98        819.77       114.67 o
   0   8  15      12382.90      11716.76       366.62 o
   2   8  15        582.27        801.88        97.97 o
   4   8  15         20.20         82.46        68.29 o
   6   8  15       4730.90       4108.41       241.43 o
   8   8  15        668.24        611.41       161.05 o
  10   8  15        479.55        762.32       176.30 o
  12   8  15        214.41        227.99       187.25 o
 -11   9  15        360.89        375.11       135.65 o
  -9   9  15        205.99        149.24       112.11 o
  -7   9  15        129.22        210.73       103.74 o
  -5   9  15        286.85        305.77       118.81 o
  -3   9  15         13.69        127.52        88.21 o
  -1   9  15        345.26        340.19        87.22 o
   1   9  15       1159.97        955.67       100.66 o
   3   9  15        311.72        319.74       124.94 o
   5   9  15         43.43        -84.21       207.74 o
   7   9  15        212.65        425.80       148.36 o
   9   9  15         12.99        198.36       147.59 o
  11   9  15          4.39         22.73       187.78 o
 -10  10  15        599.49        700.90       153.33 o
  -8  10  15         51.37        130.32       116.05 o
  -6  10  15         39.59        159.44       112.94 o
  -4  10  15        573.74        768.26       131.52 o
  -2  10  15         66.32         74.08        87.96 o
   0  10  15       4836.34       4668.63       201.68 o
   2  10  15       4673.47       4660.10       332.73 o
   4  10  15       1426.32       1474.32       359.80 o
   6  10  15       3110.39       2628.05       328.63 o
   8  10  15         80.37        160.63       217.52 o
  10  10  15        180.42        261.71       226.71 o
  -9  11  15        137.59        -23.13       114.26 o
  -7  11  15         95.53        154.40       117.24 o
  -5  11  15         28.84        108.23       147.43 o
  -3  11  15         14.87         38.29        92.29 o
  -1  11  15          0.58        228.84       109.98 o
   1  11  15        226.87        245.16       154.92 o
   3  11  15         33.86         91.36       150.31 o
   5  11  15        988.93        808.92       198.48 o
   7  11  15         13.89        140.22       219.24 o
  -6  12  15          5.83        117.26       193.25 o
  -4  12  15         21.65        178.06       152.04 o
  -2  12  15        275.73        194.82       128.12 o
   0  12  15        565.50        310.95       197.07 o
   2  12  15       1498.76       1467.01       294.40 o
   4  12  15        307.33        349.72       221.34 o
   6  12  15        375.95        736.20       279.24 o
  -3  13  15        240.83        269.30       218.28 o
  -1  13  15          1.41         63.60       201.57 o
   1  13  15        108.32        368.09       221.03 o
   3  13  15         25.24         92.28       245.26 o
 -16   0  16          0.81         22.00       155.06 o
 -14   0  16        319.46        517.94       171.36 o
 -12   0  16          4.18        212.01       136.58 o
 -10   0  16      28278.18      27392.50       931.70 o
  -8   0  16       1061.51       1256.21       130.95 o
  -6   0  16      15517.18      14791.79       520.15 o
  -4   0  16      11626.47      11256.04       402.47 o
  -2   0  16         34.26         58.40        43.03 o
   0   0  16      12119.25      11168.18       343.14 o
   2   0  16       2533.17       2696.66       119.40 o
   4   0  16       4621.25       4067.83       180.12 o
   6   0  16       7083.43       7291.87       290.29 o
   8   0  16         45.10         74.39        87.62 o
  10   0  16        780.71        570.69       144.88 o
  12   0  16       1245.15       1369.66       207.64 o
  14   0  16        335.83        354.51       228.32 o
 -15   1  16          4.22        168.34       187.21 o
 -13   1  16        256.72        127.52        99.84 o
 -11   1  16         15.25        189.42        80.16 o
  -9   1  16         62.37         59.98        57.82 o
  -7   1  16       1423.85       1606.22       108.87 o
  -5   1  16       9993.94      10299.57       268.79 o
  -3   1  16       4991.53       5503.59       149.13 o
  -1   1  16        527.57        939.88        57.32 o
   1   1  16       8915.47      10404.87       248.14 o
   3   1  16       5528.12       6696.18       196.15 o
   5   1  16        567.25        582.62        65.46 o
   7   1  16       1008.67       1036.23        84.35 o
   9   1  16       2278.22       2194.97       135.40 o
  11   1  16          0.30        -42.57        70.88 o
  13   1  16         20.10        -76.82        86.20 o
  15   1  16        214.80        -96.94       150.12 o
 -16   2  16         30.57        149.05       147.84 o
 -14   2  16         70.67        -27.58       126.73 o
 -12   2  16        773.24        891.29       129.26 o
 -10   2  16       3849.79       3534.99       243.96 o
  -8   2  16        460.34        510.87        69.57 o
  -6   2  16      20459.82      19606.23       436.23 o
  -4   2  16      12954.80      12374.88       289.14 o
  -2   2  16        211.85        121.67        41.56 o
   0   2  16      22950.77      24097.08       747.61 o
   2   2  16         59.26        108.78        42.46 o
   4   2  16       1094.95       1231.71        74.13 o
   6   2  16        113.36        251.03        57.41 o
   8   2  16       1564.67       1634.87       112.16 o
  10   2  16        337.07        316.75        85.85 o
  12   2  16       1236.24       1550.05       146.51 o
  14   2  16        514.87        521.34       151.26 o
 -15   3  16         41.16        105.90       138.76 o
 -13   3  16          3.20        -87.32        87.32 o
 -11   3  16          6.08         53.81        83.66 o
  -9   3  16       6049.45       5902.79       305.03 o
  -7   3  16       6530.67       6063.42       175.60 o
  -5   3  16       3722.23       3252.58       115.41 o
  -3   3  16      11235.35      12454.21       331.82 o
  -1   3  16       4020.86       3754.53       124.80 o
   1   3  16          3.14        120.59        36.85 o
   3   3  16       1590.11       1840.27        89.68 o
   5   3  16        889.21        935.19        80.51 o
   7   3  16        955.45        957.12       154.30 o
   9   3  16         92.14         39.40        61.60 o
  11   3  16        981.83        926.81       113.60 o
  13   3  16         24.63        120.47       102.56 o
  15   3  16          6.15         43.24       121.04 o
 -14   4  16         75.26        172.46       144.68 o
 -12   4  16       1128.05       1072.08       144.79 o
 -10   4  16        218.09        276.70        98.29 o
  -8   4  16        514.88        486.04       102.58 o
  -6   4  16      12775.65      12170.97       320.52 o
  -4   4  16      24814.42      23565.05       556.18 o
  -2   4  16       4848.43       4728.07       150.46 o
   0   4  16       1116.64        937.18        68.36 o
   2   4  16        829.39       1028.14        68.65 o
   4   4  16       8526.82       8816.45       213.73 o
   6   4  16       3429.61       3423.72       148.40 o
   8   4  16       5075.67       4707.84       202.27 o
  10   4  16        442.40        467.88        91.77 o
  12   4  16       4016.30       4204.69       242.42 o
  14   4  16        978.02        813.29       167.65 o
 -15   5  16        237.32        127.75       120.89 o
 -13   5  16        180.47        320.88       116.04 o
 -11   5  16       1520.57       1633.10       169.95 o
  -9   5  16       1423.11       1427.49       181.97 o
  -7   5  16        310.23        314.49        98.82 o
  -5   5  16       5609.47       5087.73       200.08 o
  -3   5  16         47.60         20.64        46.49 o
  -1   5  16       2191.38       2327.54       107.17 o
   1   5  16      12706.30      12099.82       306.01 o
   3   5  16       5557.62       5630.69       167.71 o
   5   5  16       6309.33       5944.50       169.62 o
   7   5  16       1166.45       1358.83       118.14 o
   9   5  16        149.80         96.26        77.42 o
  11   5  16        205.96        231.25       100.29 o
  13   5  16        596.63        848.68       145.57 o
 -14   6  16          4.82         83.24       112.25 o
 -12   6  16          0.80         49.35       104.15 o
 -10   6  16       3519.36       3441.91       232.96 o
  -8   6  16        804.28        970.98       136.48 o
  -6   6  16       5945.47       5790.97       256.65 o
  -4   6  16         56.10        122.38        76.58 o
  -2   6  16        120.14          9.26        65.91 o
   0   6  16      10936.22      10265.27       254.64 o
   2   6  16         19.10         -3.86        43.42 o
   4   6  16         54.30         49.20        51.32 o
   6   6  16         25.89         22.73        63.32 o
   8   6  16        244.65        296.94        94.36 o
  10   6  16          2.37         62.42        95.50 o
  12   6  16        499.95        412.75       344.47 o
  14   6  16        515.75        480.51       214.96 o
 -13   7  16         38.52        172.97       120.69 o
 -11   7  16        495.33        486.85       129.98 o
  -9   7  16       1847.03       1812.18       175.36 o
  -7   7  16        757.22        704.60       118.29 o
  -5   7  16      11015.49      10234.41       376.25 o
  -3   7  16         16.46        -13.26        72.02 o
  -1   7  16      19611.82      18811.18       523.59 o
   1   7  16        554.26        731.17       126.58 o
   3   7  16        174.34         65.34        68.81 o
   5   7  16        826.73        971.40       136.44 o
   7   7  16        428.65        455.93       114.57 o
   9   7  16       2790.01       2667.40       252.21 o
  11   7  16        154.19        266.66       146.54 o
  13   7  16        771.52       1153.45       268.81 o
 -12   8  16          0.27         23.64       109.90 o
 -10   8  16         72.00        249.70       116.39 o
  -8   8  16        115.11        141.23       102.85 o
  -6   8  16         14.85        101.68        95.15 o
  -4   8  16        129.10        206.41        90.51 o
  -2   8  16        983.11        989.97       119.72 o
   0   8  16        354.15        506.23        86.11 o
   2   8  16        816.26       1036.95       112.58 o
   4   8  16          1.91        -41.63        58.01 o
   6   8  16         92.95        116.02       100.40 o
   8   8  16        696.55        616.82       157.66 o
  10   8  16        178.57        250.99       145.52 o
  12   8  16         21.95        125.86       158.23 o
 -11   9  16        651.45        736.60       149.16 o
  -9   9  16        864.54        919.75       152.30 o
  -7   9  16       1379.38       1217.51       158.10 o
  -5   9  16       1612.07       1672.66       165.01 o
  -3   9  16         59.20         86.42        90.52 o
  -1   9  16       4183.84       3996.45       198.43 o
   1   9  16        452.16        631.49       101.54 o
   3   9  16         31.37         25.75        78.44 o
   5   9  16       2330.29       2146.77       262.43 o
   7   9  16        349.81        496.74       151.95 o
   9   9  16       1246.78       1465.58       221.69 o
  11   9  16         13.45        101.29       159.71 o
 -10  10  16        362.28        381.45       138.71 o
  -8  10  16         34.35         21.24       108.27 o
  -6  10  16        199.50        281.81       119.76 o
  -4  10  16        143.44        110.29        99.99 o
  -2  10  16         61.60         77.59        85.39 o
   0  10  16         57.55        143.57        83.27 o
   2  10  16        189.69        490.58       167.77 o
   4  10  16        621.54        850.02       218.93 o
   6  10  16        374.34        402.64       185.28 o
   8  10  16          0.07        326.22       225.96 o
  10  10  16          1.02        216.27       579.95 o
  -9  11  16          4.75        176.35       128.07 o
  -7  11  16        178.71        270.00       130.67 o
  -5  11  16        335.18        621.72       137.44 o
  -3  11  16        288.33        699.96       123.49 o
  -1  11  16        100.85        178.00       132.06 o
   1  11  16       3233.76       2606.75       259.33 o
   3  11  16        575.65        588.88       326.98 o
   5  11  16        636.70        849.02       255.91 o
   7  11  16        891.23       1220.13       302.36 o
  -6  12  16         18.71         76.68       134.57 o
  -4  12  16         54.77        -80.44       133.09 o
  -2  12  16          1.33        245.98       141.59 o
   0  12  16         10.03        144.92       185.77 o
   2  12  16         33.71        472.96       179.80 o
   4  12  16        287.22        255.77       248.17 o
   6  12  16        106.59        272.19       493.24 o
  -3  13  16        159.50        264.13       165.49 o
  -1  13  16        859.53        703.79       243.52 o
   1  13  16         44.58        351.77       232.43 o
 -15   1  17        544.39        597.92       156.02 o
 -13   1  17        816.76        715.53       126.70 o
 -11   1  17       7014.22       7178.04       263.43 o
  -9   1  17          0.16        -22.63        54.72 o
  -7   1  17       6344.90       5946.99       187.16 o
  -5   1  17       5483.14       5227.28       233.27 o
  -3   1  17         54.97         54.36        40.10 o
  -1   1  17       4810.31       5004.90       137.65 o
   1   1  17       3190.08       3033.06        93.61 o
   3   1  17      10191.68       9749.02       259.13 o
   5   1  17       9412.05       9423.49       284.02 o
   7   1  17       7808.31       7403.65       256.64 o
   9   1  17        284.98        271.57        73.48 o
  11   1  17       1917.62       2077.15       155.51 o
  13   1  17        647.25        361.95       115.65 o
  15   1  17          2.28        -58.94       121.77 o
 -16   2  17         72.48        -13.46       144.43 o
 -14   2  17          7.32        -11.97       125.20 o
 -12   2  17        490.07        617.78       118.76 o
 -10   2  17        419.89        444.48       109.41 o
  -8   2  17          4.99        -42.80        42.80 o
  -6   2  17       3205.66       3198.22       116.52 o
  -4   2  17        193.72        274.72        46.80 o
  -2   2  17       7783.45       7832.43       217.15 o
   0   2  17        288.71        524.08        81.71 o
   2   2  17       3196.10       3418.49       106.21 o
   4   2  17        903.81       1194.11        75.36 o
   6   2  17       1266.72       1302.27        92.70 o
   8   2  17         53.75        123.27        74.79 o
  10   2  17        101.57         37.45        72.60 o
  12   2  17          2.61        -74.94        74.94 o
  14   2  17          0.37       -109.07       109.07 o
 -15   3  17        349.55        441.33       155.28 o
 -13   3  17        224.67        217.21       104.03 o
 -11   3  17        598.81        822.39       127.42 o
  -9   3  17       2719.17       2567.94       146.39 o
  -7   3  17       2423.10       2404.00       107.17 o
  -5   3  17       2125.26       2016.04        96.10 o
  -3   3  17       4970.25       5209.94       176.60 o
  -1   3  17       4386.79       4929.61       152.85 o
   1   3  17      10729.95      10665.10       272.63 o
   3   3  17         17.06         97.26        39.63 o
   5   3  17        181.18        244.45        53.95 o
   7   3  17       9234.19       9428.53       273.95 o
   9   3  17       2510.83       2838.62       200.46 o
  11   3  17       5035.81       4758.08       218.20 o
  13   3  17       1363.88       1605.49       173.00 o
  15   3  17        213.65         36.80       141.06 o
 -14   4  17         58.92        140.69       111.07 o
 -12   4  17         98.28        145.82        97.91 o
 -10   4  17        245.25        277.68        98.57 o
  -8   4  17        414.72        351.59        94.05 o
  -6   4  17         53.17         31.47        49.62 o
  -4   4  17        471.23        975.38       190.34 o
  -2   4  17       1484.10       1604.93       148.60 o
   0   4  17       1593.12       1761.94       206.71 o
   2   4  17       9535.35       9572.53       255.35 o
   4   4  17       1150.20       1430.45        82.77 o
   6   4  17       8672.35       8629.51       220.66 o
   8   4  17       1633.44       1653.51       190.97 o
  10   4  17        789.03        715.92       105.18 o
  12   4  17        789.32       1019.66       201.64 o
  14   4  17         93.31        265.39       168.34 o
 -15   5  17        195.56        237.19       129.75 o
 -13   5  17         95.06         22.14       100.88 o
 -11   5  17       5607.36       5665.65       285.96 o
  -9   5  17        937.82        930.59       129.16 o
  -7   5  17        257.10        287.48        93.22 o
  -5   5  17       4275.15       4087.67       177.88 o
  -3   5  17       1653.01       1734.43        98.20 o
  -1   5  17        194.15        198.87        55.50 o
   1   5  17          5.61        152.54        46.01 o
   3   5  17         87.32        113.40        47.86 o
   5   5  17        798.49        960.21        76.83 o
   7   5  17        548.59        780.24        97.24 o
   9   5  17        832.26        762.16       106.22 o
  11   5  17       1902.69       1955.52       173.94 o
  13   5  17        181.78         72.16       138.87 o
 -14   6  17          0.24         76.78       111.86 o
 -12   6  17        521.94        513.30       134.06 o
 -10   6  17       2698.38       2953.27       220.93 o
  -8   6  17        130.26        243.81       101.05 o
  -6   6  17       4938.87       4728.29       488.02 o
  -4   6  17          1.38        -18.70        67.65 o
  -2   6  17        877.88        803.82        97.66 o
   0   6  17         43.93        137.76        45.13 o
   2   6  17       3273.25       3077.07       131.09 o
   4   6  17       3152.18       3138.98       130.74 o
   6   6  17       4731.09       4688.50       182.11 o
   8   6  17       3010.87       3203.64       203.89 o
  10   6  17         97.09         36.63        76.62 o
  12   6  17       1546.57       1482.24       274.25 o
 -13   7  17        379.66        230.85       131.08 o
 -11   7  17        800.48       1007.71       151.77 o
  -9   7  17       1653.69       1546.40       165.18 o
  -7   7  17       2221.73       2221.27       183.26 o
  -5   7  17        417.40        493.72       105.58 o
  -3   7  17       3563.22       3330.73       180.93 o
  -1   7  17        171.67        309.55        88.22 o
   1   7  17       1197.62       1204.57       111.24 o
   3   7  17       1343.60       1252.60        91.70 o
   5   7  17       2928.96       2543.11       153.39 o
   7   7  17       3556.18       3533.46       211.45 o
   9   7  17          9.38        129.52       124.88 o
  11   7  17         83.03        310.79       155.51 o
  13   7  17        488.16        489.06       420.84 o
 -12   8  17        926.38       1144.77       164.52 o
 -10   8  17       1087.18        914.01       190.15 o
  -8   8  17         84.05        195.69       104.59 o
  -6   8  17       4153.62       3975.11       247.82 o
  -4   8  17        224.72        279.30        97.00 o
  -2   8  17       1010.59       1176.99       121.10 o
   0   8  17       3860.04       3755.89       184.77 o
   2   8  17       1761.89       2080.30       159.50 o
   4   8  17          9.13          3.13        69.13 o
   6   8  17       2010.73       1625.21       144.99 o
   8   8  17       1458.84       1752.01       265.47 o
  10   8  17        141.58        180.18       142.75 o
  12   8  17       1101.29       1069.98       266.42 o
 -11   9  17         10.16        209.53       128.07 o
  -9   9  17         26.57        150.04       111.08 o
  -7   9  17         90.12        292.49       116.26 o
  -5   9  17        636.71        767.88       220.75 o
  -3   9  17        128.19        296.95        97.61 o
  -1   9  17        498.29        742.07       141.99 o
   1   9  17        491.98        627.23        99.31 o
   3   9  17        290.54        257.13        94.47 o
   5   9  17         91.79        113.10       135.70 o
   7   9  17        405.61        463.41       191.17 o
   9   9  17         24.85        288.82       215.46 o
  11   9  17         69.17        147.81       161.17 o
 -10  10  17        444.88        644.27       149.13 o
  -8  10  17         88.35        180.21       135.04 o
  -6  10  17        297.18        237.13       115.26 o
  -4  10  17          4.91        -19.10        90.68 o
  -2  10  17        356.52        416.18       101.67 o
   0  10  17         35.84        235.07        85.86 o
   2  10  17       4103.03       4057.87       320.58 o
   4  10  17        126.34        212.79       151.26 o
   6  10  17       2712.75       2684.55       283.17 o
   8  10  17       1235.63       1398.83       309.57 o
  -9  11  17        103.92        485.28       295.94 o
  -7  11  17        181.68        101.18       118.78 o
  -5  11  17        199.55        210.40       114.40 o
  -3  11  17        102.26        194.81       117.81 o
  -1  11  17         35.40        161.43       135.02 o
   1  11  17         12.37        309.30       160.78 o
   3  11  17         13.22        104.98       161.78 o
   5  11  17        179.41        536.00       251.59 o
   7  11  17          0.34        268.43       372.32 o
  -6  12  17         33.14         93.62       117.07 o
  -4  12  17        106.41        203.58       218.28 o
  -2  12  17        319.96        590.58       160.74 o
   0  12  17         57.24         96.26       190.14 o
   2  12  17        661.35        875.27       213.94 o
   4  12  17         15.64        285.25       187.56 o
  -1  13  17         29.32          3.76       199.73 o
   1  13  17        103.48        213.28       222.50 o
 -16   0  18        771.70       1419.26       394.59 o
 -14   0  18          2.87       -109.84       399.37 o
 -12   0  18       1712.11       1969.25       244.62 o
 -10   0  18       3302.47       3215.28       222.80 o
  -8   0  18       9304.20       9685.06       387.81 o
  -6   0  18       3653.04       3511.41       188.63 o
  -4   0  18       2212.46       2310.48       138.51 o
  -2   0  18       1994.21       1914.41       154.33 o
   0   0  18      11116.46      11151.20       348.92 o
   2   0  18      57850.11      57498.00      1560.64 o
   4   0  18       3890.23       3592.91       137.26 o
   6   0  18      24995.70      24597.10      1038.94 o
   8   0  18        166.46        114.95        97.18 o
  10   0  18       1891.44       2218.00       205.28 o
  12   0  18        139.68        221.59       141.71 o
  14   0  18         20.09          8.07       144.49 o
 -15   1  18         62.44        103.77       142.12 o
 -13   1  18        479.18        492.30       116.70 o
 -11   1  18        123.33        334.51        86.94 o
  -9   1  18        276.45        313.29        69.65 o
  -7   1  18       2337.56       2663.54       153.93 o
  -5   1  18       6895.38       7665.34       374.99 o
  -3   1  18         90.91         48.42        36.59 o
  -1   1  18        806.20        680.44        67.22 o
   1   1  18        448.14        537.41        44.41 o
   3   1  18       2638.47       3015.74       119.51 o
   5   1  18       2023.05       2550.14       205.13 o
   7   1  18        588.67        546.63       102.71 o
   9   1  18          0.14        -48.96        63.31 o
  11   1  18        484.35        542.78       104.92 o
  13   1  18        172.87         92.96       100.89 o
  15   1  18         60.72       -119.52       119.52 o
 -16   2  18         94.39        315.96       153.43 o
 -14   2  18        250.00        227.56       135.26 o
 -12   2  18         41.39        105.68        91.00 o
 -10   2  18         35.79        128.66        64.06 o
  -8   2  18       3200.35       2911.19       122.41 o
  -6   2  18         89.69        103.77        44.02 o
  -4   2  18      16706.51      16547.56       408.25 o
  -2   2  18       2596.98       2884.06       102.19 o
   0   2  18      20993.82      20709.96       486.33 o
   2   2  18      15212.36      15398.92       348.10 o
   4   2  18        798.45        819.96        65.51 o
   6   2  18      11206.19      10652.92       295.37 o
   8   2  18       1146.73       1323.31       122.91 o
  10   2  18       1607.68       1689.01       142.86 o
  12   2  18         32.95        -19.63        81.56 o
  14   2  18        457.89        434.77       143.95 o
 -15   3  18         22.42        106.12       172.77 o
 -13   3  18        200.22        361.38       106.84 o
 -11   3  18          5.23         45.58        88.61 o
  -9   3  18        761.95        833.91        97.74 o
  -7   3  18          7.24         26.69        46.66 o
  -5   3  18        930.68       1120.62       130.31 o
  -3   3  18       2784.65       2676.58       109.94 o
  -1   3  18       1206.65       1472.76       159.15 o
   1   3  18      13795.03      13932.45       344.45 o
   3   3  18        687.43        634.58        68.82 o
   5   3  18       2293.11       2455.89       106.73 o
   7   3  18       8089.85       7556.71       238.11 o
   9   3  18          3.75         40.74        80.60 o
  11   3  18         22.13        114.06        81.46 o
  13   3  18          4.72        -94.13        94.13 o
  15   3  18        107.79        140.02       229.12 o
 -14   4  18         13.96         74.53       126.08 o
 -12   4  18        198.31        488.63       120.49 o
 -10   4  18       1089.88        879.83       126.66 o
  -8   4  18       3917.90       3618.76       209.02 o
  -6   4  18       2471.44       2247.98       116.12 o
  -4   4  18      16351.99      16959.71       458.92 o
  -2   4  18        328.00        387.32        56.40 o
   0   4  18      16975.61      16397.20       402.19 o
   2   4  18       2779.06       2873.59       120.85 o
   4   4  18       1327.50       1505.20        85.45 o
   6   4  18      11727.17      12058.18       285.05 o
   8   4  18       1468.36       1517.25       129.06 o
  10   4  18        229.37        344.00        89.32 o
  12   4  18         43.10         17.71       108.80 o
  14   4  18        124.86        176.92       119.26 o
 -13   5  18         21.15         59.90       112.99 o
 -11   5  18         20.13        147.62        99.41 o
  -9   5  18        558.83        655.44       122.97 o
  -7   5  18        817.86        817.72       118.04 o
  -5   5  18       1167.61       1291.43       116.89 o
  -3   5  18       1255.16       1332.55        85.49 o
  -1   5  18        441.04        459.18        60.88 o
   1   5  18      17234.19      16062.90       400.47 o
   3   5  18       3556.51       3633.95       132.73 o
   5   5  18      12398.49      12117.67       286.16 o
   7   5  18        396.47        384.25       106.05 o
   9   5  18          2.71        -43.81        68.71 o
  11   5  18        942.46       1206.56       175.23 o
  13   5  18         21.74         60.10       102.03 o
 -14   6  18          2.05        177.72       117.26 o
 -12   6  18       1707.76       1612.03       183.45 o
 -10   6  18        834.73        724.32       129.70 o
  -8   6  18       1997.70       2135.66       179.48 o
  -6   6  18       2889.02       2932.34       197.38 o
  -4   6  18         24.98         82.89        73.53 o
  -2   6  18        645.45        828.90        97.45 o
   0   6  18        814.97        779.57        86.30 o
   2   6  18       1496.08       1582.02       103.29 o
   4   6  18       1289.34       1383.06        96.65 o
   6   6  18        914.72        993.87        98.43 o
   8   6  18        387.42        350.38        93.43 o
  10   6  18          2.00         59.71        74.55 o
  12   6  18        336.38        243.56       301.51 o
 -13   7  18         75.67        197.51       121.54 o
 -11   7  18        726.17        733.83       140.91 o
  -9   7  18        530.70        630.96       128.80 o
  -7   7  18        899.03       1078.44       144.41 o
  -5   7  18       1366.91       1409.45       143.87 o
  -3   7  18       1189.35       1335.28       181.42 o
  -1   7  18       1474.48       1842.51       138.43 o
   1   7  18       3673.17       3483.55       196.81 o
   3   7  18         24.62          9.87        52.39 o
   5   7  18        638.97        657.73        86.15 o
   7   7  18        416.70        556.14       128.84 o
   9   7  18        247.47        265.02       134.48 o
  11   7  18        728.64        537.47       264.92 o
 -12   8  18        363.13        206.02       126.10 o
 -10   8  18         78.00        102.65       112.84 o
  -8   8  18          0.62        147.48       102.37 o
  -6   8  18         67.16        223.62        98.56 o
  -4   8  18        865.78       1074.17       135.12 o
  -2   8  18        511.42        594.17        99.54 o
   0   8  18        634.87        677.87       102.55 o
   2   8  18       1999.25       1866.85       155.50 o
   4   8  18       1767.49       1514.01       150.90 o
   6   8  18        116.29         67.26        77.58 o
   8   8  18        199.34        241.73       142.02 o
  10   8  18         29.67        -47.23       142.39 o
  12   8  18          9.22        -63.30       170.13 o
 -11   9  18        146.67        293.20       141.79 o
  -9   9  18        171.10        264.15       188.55 o
  -7   9  18        377.74        414.81       122.37 o
  -5   9  18       2208.07       2270.14       193.40 o
  -3   9  18       2083.02       1978.19       172.00 o
  -1   9  18       2506.81       2360.41       169.92 o
   1   9  18       3737.34       3647.72       205.79 o
   3   9  18        410.37        469.88       109.43 o
   5   9  18        754.48        662.90       200.78 o
   7   9  18        750.53       1037.95       257.49 o
   9   9  18        273.36        438.26       170.93 o
 -10  10  18        233.71        379.30       140.85 o
  -8  10  18        477.71        509.44       143.50 o
  -6  10  18         86.49        150.18       104.48 o
  -4  10  18          0.35         50.39        89.57 o
  -2  10  18          1.58         65.39        83.91 o
   0  10  18       1825.48       2002.70       172.33 o
   2  10  18          0.41        123.66       135.81 o
   4  10  18        708.40        717.80       190.27 o
   6  10  18        212.50        311.67       213.43 o
   8  10  18         25.86        366.03       234.64 o
  -7  11  18        124.43        444.93       138.10 o
  -5  11  18        985.74        874.06       147.62 o
  -3  11  18        327.24        256.59       107.99 o
  -1  11  18         36.22         63.38       123.66 o
   1  11  18       3519.50       4241.30       597.66 o
   3  11  18         73.65        262.61       168.78 o
   5  11  18       3080.82       3714.87       353.35 o
   7  11  18         42.24       -141.50       213.08 o
  -6  12  18          8.34         70.78       158.69 o
  -4  12  18        486.38        765.30       278.65 o
  -2  12  18          8.05        110.31       248.01 o
   0  12  18        261.99        423.81       197.43 o
   2  12  18          8.55        155.18       167.98 o
   4  12  18         67.19        -43.84       165.94 o
 -15   1  19        108.72         60.05       135.65 o
 -13   1  19       1061.27       1041.67       145.12 o
 -11   1  19       3630.71       3627.92       189.45 o
  -9   1  19       1074.80       1111.37        95.81 o
  -7   1  19       8842.83       8352.78       242.57 o
  -5   1  19      32403.49      31469.36       672.50 o
  -3   1  19       2575.36       2590.27        99.83 o
  -1   1  19       6690.02       6441.58       162.25 o
   1   1  19      47018.30      49521.79       958.91 o
   3   1  19       1065.74       1227.69        83.93 o
   5   1  19       7074.65       7439.28       242.98 o
   7   1  19       1054.92        927.70       104.51 o
   9   1  19        623.71        607.83        90.26 o
  11   1  19       1052.73        988.55       122.28 o
  13   1  19       2518.96       2958.89       222.26 o
  15   1  19        171.29        -56.72       129.50 o
 -14   2  19        446.55        413.57       154.79 o
 -12   2  19        147.67        162.35        96.36 o
 -10   2  19       1996.22       1811.22       132.42 o
  -8   2  19         81.01        123.05        53.12 o
  -6   2  19        374.33        336.07        59.49 o
  -4   2  19       5057.34       5085.20       167.67 o
  -2   2  19        342.39        317.29        47.67 o
   0   2  19          3.51        173.13        50.88 o
   2   2  19        626.30        930.76        91.12 o
   4   2  19         42.58         18.93        39.58 o
   6   2  19        193.52        189.80        56.59 o
   8   2  19       2034.67       2030.72       146.79 o
  10   2  19       1288.96       1281.81       127.62 o
  12   2  19          0.72        -80.29        80.29 o
  14   2  19        221.59         26.46       128.28 o
 -15   3  19        180.80        185.90       151.93 o
 -13   3  19       1460.10       1548.46       166.63 o
 -11   3  19         87.60         98.11        84.41 o
  -9   3  19       2486.77       2539.96       182.33 o
  -7   3  19       3594.71       3566.58       132.07 o
  -5   3  19      14278.08      13712.00       352.14 o
  -3   3  19       1387.25       1155.70        81.38 o
  -1   3  19      40371.28      40202.97       999.16 o
   1   3  19       2731.24       2735.74       107.56 o
   3   3  19          9.32         -6.22        47.26 o
   5   3  19        965.51       1156.42        79.67 o
   7   3  19          7.93          5.46        57.60 o
   9   3  19        188.88        342.43        97.85 o
  11   3  19        173.96        286.22        91.71 o
  13   3  19       1546.59       1528.86       154.54 o
 -14   4  19        186.96        239.63       115.31 o
 -12   4  19        898.95        902.12       149.51 o
 -10   4  19       1131.65       1250.12       145.73 o
  -8   4  19          0.76         37.40        79.00 o
  -6   4  19       2562.09       2553.66       154.58 o
  -4   4  19        570.27        529.12        85.38 o
  -2   4  19          2.07         -9.24        41.57 o
   0   4  19       7163.89       7620.01       291.62 o
   2   4  19        871.45       1100.64       223.51 o
   4   4  19       8666.21       8525.41       214.82 o
   6   4  19        344.10        370.84        68.34 o
   8   4  19        264.36        357.83        84.56 o
  10   4  19       1930.96       1570.51       137.06 o
  12   4  19          2.13        -77.25        90.44 o
  14   4  19        239.49        184.06       160.61 o
 -13   5  19        155.56        260.20       135.50 o
 -11   5  19        688.30        995.27       146.98 o
  -9   5  19       2238.98       2121.72       185.10 o
  -7   5  19        462.17        344.94        97.15 o
  -5   5  19      10718.59      10311.53       326.22 o
  -3   5  19        133.15        120.17        50.48 o
  -1   5  19        351.04        267.06        56.32 o
   1   5  19       2037.17       2283.05       168.88 o
   3   5  19        942.00       1086.33        82.27 o
   5   5  19         16.93        128.04        55.80 o
   7   5  19       3932.97       4099.86       191.17 o
   9   5  19        438.46        428.41        98.80 o
  11   5  19       1881.50       1938.86       179.82 o
  13   5  19        365.68        484.97       127.72 o
 -14   6  19         45.85         77.49       117.12 o
 -12   6  19          7.02        122.68       109.36 o
 -10   6  19       1796.95       2216.44       380.08 o
  -8   6  19         12.19         30.20        91.36 o
  -6   6  19       2109.53       1964.97       166.14 o
  -4   6  19       2298.03       2491.63       158.98 o
  -2   6  19        101.64        204.30        74.50 o
   0   6  19       1968.26       1952.65        98.57 o
   2   6  19        817.19       1035.32        87.01 o
   4   6  19        306.16        248.47        53.38 o
   6   6  19       1540.03       1450.65       114.42 o
   8   6  19        771.79        861.14       112.47 o
  10   6  19         22.10        -36.13        95.61 o
  12   6  19       1106.42       1541.25       294.59 o
 -13   7  19         79.35        106.84       118.07 o
 -11   7  19        178.78        338.73       119.09 o
  -9   7  19        536.59        664.00       130.95 o
  -7   7  19       2026.67       1961.38       177.40 o
  -5   7  19        287.97        180.45        93.65 o
  -3   7  19       1600.70       1497.37       151.94 o
  -1   7  19        449.99        529.07        89.72 o
   1   7  19       1933.56       2208.39       328.18 o
   3   7  19        275.98        277.99        64.55 o
   5   7  19         40.46        126.20        66.33 o
   7   7  19       2543.05       2444.26       188.68 o
   9   7  19         49.34        141.93       102.34 o
  11   7  19        309.80        467.06       217.78 o
 -12   8  19         53.59        235.64       126.39 o
 -10   8  19       1013.05        912.08       191.30 o
  -8   8  19        962.46       1203.55       156.79 o
  -6   8  19       2122.79       2040.75       181.05 o
  -4   8  19       6306.99       5999.15       273.77 o
  -2   8  19       1334.86       1250.46       135.23 o
   0   8  19        299.42        443.48       107.48 o
   2   8  19        617.35        808.57       108.26 o
   4   8  19       1258.80       1148.18       129.34 o
   6   8  19         17.25         -8.08        74.42 o
   8   8  19        722.57        746.31       214.53 o
  10   8  19        122.65         52.89       143.14 o
 -11   9  19         31.57         87.03       122.81 o
  -9   9  19        128.55        146.01       112.94 o
  -7   9  19        641.99        660.81       139.86 o
  -5   9  19       1485.50       1539.43       164.95 o
  -3   9  19        532.65        402.43       109.12 o
  -1   9  19        571.24        604.27       125.85 o
   1   9  19          5.61         33.61        73.42 o
   3   9  19         29.25         44.68        81.99 o
   5   9  19         87.45        176.02       138.09 o
   7   9  19          9.10        141.60       263.33 o
   9   9  19         23.00         -1.62       142.71 o
 -10  10  19        851.65        964.20       169.60 o
  -8  10  19          1.90        180.24       127.46 o
  -6  10  19        171.09        292.74       118.87 o
  -4  10  19       1936.32       1863.05       208.07 o
  -2  10  19          3.04         46.31        87.87 o
   0  10  19       2248.47       2259.85       177.45 o
   2  10  19        140.47        375.82       155.05 o
   4  10  19       1301.57       1453.26       218.62 o
   6  10  19         76.73        213.96       172.33 o
   8  10  19        301.00        896.79       269.90 o
  -7  11  19        143.13        253.17       119.58 o
  -5  11  19         81.91         82.04       107.51 o
  -3  11  19         17.89         30.30        96.66 o
  -1  11  19        113.49        153.89       136.65 o
   1  11  19         72.38        253.16       156.44 o
   3  11  19        200.41        584.99       184.50 o
   5  11  19        112.41        220.21       174.26 o
   7  11  19         42.91        439.88       264.11 o
  -4  12  19         59.32        279.37       296.11 o
  -2  12  19          3.21        190.46       145.14 o
   0  12  19       2091.74       2259.43       402.55 o
   2  12  19          0.05        182.26       179.87 o
   4  12  19        258.57        330.46       236.15 o
 -14   0  20        654.15        844.30       196.37 o
 -12   0  20       2440.84       2383.64       261.43 o
 -10   0  20       2522.19       2745.15       204.38 o
  -8   0  20       4594.84       4182.07       227.88 o
  -6   0  20      10756.44      10818.30       413.77 o
  -4   0  20         26.02         -1.13        58.45 o
  -2   0  20        104.70        195.25        57.30 o
   0   0  20         79.82         51.42        51.00 o
   2   0  20      27797.54      28890.06       823.14 o
   4   0  20          9.96         50.97        40.09 o
   6   0  20      11692.03      11409.78       646.78 o
   8   0  20       1019.65       1357.29       161.88 o
  10   0  20         26.50         33.06        99.24 o
  12   0  20       1912.14       1815.26       245.73 o
  14   0  20       1067.63        220.09       178.20 o
 -15   1  20         18.04        -40.80       131.54 o
 -13   1  20        382.87        341.23       109.67 o
 -11   1  20        229.99        167.30        77.43 o
  -9   1  20         28.84         19.73        56.98 o
  -7   1  20        726.75        978.21       104.43 o
  -5   1  20       5557.90       6200.04       225.89 o
  -3   1  20       2332.10       2301.45        96.92 o
  -1   1  20       2104.97       2386.29       128.24 o
   1   1  20       3405.72       4168.32       268.82 o
   3   1  20         25.36         86.59        32.43 o
   5   1  20        294.73        431.82        70.60 o
   7   1  20        674.91        793.70       118.20 o
   9   1  20       1762.96       2054.67       140.13 o
  11   1  20        777.42        755.63       114.27 o
  13   1  20          0.45         98.24        99.99 o
 -14   2  20         15.69        -14.72       124.27 o
 -12   2  20       1430.51       1624.34       167.38 o
 -10   2  20       3979.86       3738.23       271.85 o
  -8   2  20        684.53        805.64        78.05 o
  -6   2  20       5289.28       4550.01       148.24 o
  -4   2  20       1395.38       1562.63       119.09 o
  -2   2  20       3692.13       3666.14       122.86 o
   0   2  20       5341.64       5734.81       204.14 o
   2   2  20       8929.51       9277.10       232.09 o
   4   2  20        885.91       1069.27        75.60 o
   6   2  20       4824.71       4906.75       196.63 o
   8   2  20       4375.71       4264.20       200.29 o
  10   2  20          2.49          9.77        74.18 o
  12   2  20       2774.73       2862.54       194.71 o
  14   2  20        145.69       -101.85       101.85 o
 -15   3  20        387.32        593.88       175.42 o
 -13   3  20         64.52         42.89       138.02 o
 -11   3  20        256.52        372.00       110.03 o
  -9   3  20         79.80         95.42        84.72 o
  -7   3  20       2066.21       1963.07       106.12 o
  -5   3  20        968.54       1121.66       102.44 o
  -3   3  20          6.74          9.31        43.70 o
  -1   3  20          5.17        124.50        38.01 o
   1   3  20        869.43       1135.82       103.97 o
   3   3  20         82.10         70.13        52.87 o
   5   3  20        842.17        926.09        77.74 o
   7   3  20        347.32        390.49        79.26 o
   9   3  20         90.36        150.29       102.43 o
  11   3  20        108.98         39.92        81.25 o
  13   3  20       2023.39       1971.42       176.98 o
 -14   4  20         18.13        206.01       114.82 o
 -12   4  20       3314.49       3557.54       249.07 o
 -10   4  20        795.21        714.94       126.14 o
  -8   4  20        707.67        780.04       117.35 o
  -6   4  20       4085.43       3805.72       176.27 o
  -4   4  20         87.58         67.20        50.97 o
  -2   4  20       4394.71       4545.86       156.59 o
   0   4  20        249.34        207.47        54.46 o
   2   4  20       3954.37       4134.77       178.57 o
   4   4  20       1027.01       1018.18        75.88 o
   6   4  20       1002.19        991.74        85.31 o
   8   4  20       7187.92       6771.94       292.61 o
  10   4  20        676.10        752.50       160.69 o
  12   4  20       1120.02       1127.37       133.85 o
  14   4  20         15.54       -101.98       101.98 o
 -13   5  20         50.82        124.93       108.93 o
 -11   5  20       1874.98       1789.87       181.97 o
  -9   5  20          1.18         36.87        85.67 o
  -7   5  20       2581.39       2387.16       225.90 o
  -5   5  20         41.71         62.92        70.67 o
  -3   5  20          9.40        -12.22        58.82 o
  -1   5  20         14.32         81.81        48.25 o
   1   5  20        261.18        418.88        72.35 o
   3   5  20       8338.60       8447.98       218.03 o
   5   5  20       2310.52       2192.82       116.79 o
   7   5  20       5323.33       5170.41       218.02 o
   9   5  20        136.26         37.58        90.14 o
  11   5  20        655.08        758.76       126.23 o
  13   5  20        281.39        295.00       122.89 o
 -14   6  20         14.03        265.93       115.11 o
 -12   6  20        252.76        150.19       118.73 o
 -10   6  20       2920.98       2333.69       273.52 o
  -8   6  20         69.55         56.97        86.32 o
  -6   6  20        523.65        446.14       122.45 o
  -4   6  20        282.30        170.92        82.74 o
  -2   6  20         10.72        -48.25        65.95 o
   0   6  20       1645.33       1751.12       108.90 o
   2   6  20       1384.02       1462.13       102.91 o
   4   6  20         18.99        125.90        51.57 o
   6   6  20      10811.03      10122.91       302.93 o
   8   6  20        175.50        210.98        82.01 o
  10   6  20        282.89        349.79       133.84 o
  12   6  20        491.90        707.80       409.71 o
 -13   7  20        252.06        516.92       148.13 o
 -11   7  20        324.39        531.94       127.94 o
  -9   7  20       1711.50       1628.85       177.63 o
  -7   7  20        918.42       1085.15       160.99 o
  -5   7  20       2411.43       2358.07       225.75 o
  -3   7  20       2406.23       2301.21       168.83 o
  -1   7  20         15.14         23.72        76.20 o
   1   7  20       1525.21       1537.87       154.15 o
   3   7  20       1956.66       1983.15       116.30 o
   5   7  20        379.44        502.12        80.98 o
   7   7  20       3382.06       3526.22       223.41 o
   9   7  20         18.27        -44.72        86.54 o
  11   7  20       2490.81       2326.06       334.40 o
 -12   8  20         93.97        189.04       121.63 o
 -10   8  20        490.97        497.06       130.73 o
  -8   8  20         94.12         41.99       127.74 o
  -6   8  20        138.39        266.88        99.92 o
  -4   8  20        186.22        232.99        95.55 o
  -2   8  20        637.99        617.58       102.96 o
   0   8  20         11.88        144.90        92.42 o
   2   8  20         80.67         77.43        72.52 o
   4   8  20        136.70        335.33       108.74 o
   6   8  20        579.89        528.38        99.33 o
   8   8  20          0.40        -31.96       124.10 o
  10   8  20          1.40        -29.15       139.89 o
 -11   9  20        853.71       1054.39       173.33 o
  -9   9  20        253.24        459.85       128.25 o
  -7   9  20        158.49        108.90       106.94 o
  -5   9  20       2120.57       2055.58       199.34 o
  -3   9  20        585.05        603.18       119.85 o
  -1   9  20       3958.36       3868.79       247.35 o
   1   9  20        488.70        725.51       113.66 o
   3   9  20        725.01        634.72       125.58 o
   5   9  20        622.84        671.81       172.21 o
   7   9  20       2055.01       1718.74       334.93 o
   9   9  20         21.62         67.29       146.85 o
  -8  10  20        312.85        540.09       138.85 o
  -6  10  20         69.91        206.70       112.57 o
  -4  10  20          4.83        135.43       104.13 o
  -2  10  20        186.48        243.85       111.73 o
   0  10  20        587.06        565.86       113.14 o
   2  10  20        173.23        483.58       162.77 o
   4  10  20        130.16        142.01       155.72 o
   6  10  20        106.13        369.95       170.96 o
   8  10  20        118.00        278.92       249.19 o
  -7  11  20        250.81        239.37       229.22 o
  -5  11  20         46.13         34.91       108.36 o
  -3  11  20         75.32        139.92       114.69 o
  -1  11  20        638.49        675.89       174.41 o
   1  11  20        106.38        156.17       158.69 o
   3  11  20       1229.36       1239.27       224.93 o
   5  11  20        185.80        342.91       183.51 o
   7  11  20        885.03       1535.46       433.57 o
  -4  12  20         86.41        100.87       198.01 o
  -2  12  20        571.61        892.56       193.19 o
   0  12  20         71.08        346.71       197.41 o
   2  12  20         98.90        303.71       187.95 o
   4  12  20         92.30        318.50       198.49 o
 -15   1  21        506.70        571.22       161.07 o
 -13   1  21        222.92        249.19       102.23 o
 -11   1  21       1968.00       2068.43       150.55 o
  -9   1  21         85.16        115.31        60.61 o
  -7   1  21       2895.52       2809.81       131.31 o
  -5   1  21       3769.77       3578.90       129.31 o
  -3   1  21       2500.80       2541.43       105.53 o
  -1   1  21       6000.12       6377.99       166.73 o
   1   1  21      34276.07      34263.78       683.35 o
   3   1  21       2021.27       2162.92       113.71 o
   5   1  21      10444.10      10638.71       377.24 o
   7   1  21       2233.14       2384.04       181.59 o
   9   1  21        280.16        258.12        77.82 o
  11   1  21        300.46        273.71        95.32 o
  13   1  21         74.02         46.90       102.02 o
 -14   2  21         46.88        120.92       126.19 o
 -12   2  21         54.10         31.00        88.40 o
 -10   2  21        266.30        288.55        70.87 o
  -8   2  21       1894.93       1975.47       112.16 o
  -6   2  21       1597.45       1893.74       167.52 o
  -4   2  21       1923.53       1809.93       108.59 o
  -2   2  21         53.36        139.13        44.15 o
   0   2  21      19090.05      19333.63       434.56 o
   2   2  21        193.30        337.36        60.87 o
   4   2  21        156.17        250.07        50.68 o
   6   2  21          6.66          3.46        72.08 o
   8   2  21       2683.23       2510.28       169.20 o
  10   2  21        891.77        756.23       109.04 o
  12   2  21        158.58        155.14        90.77 o
  14   2  21         10.06        -99.26        99.26 o
 -15   3  21        115.91        201.10       146.57 o
 -13   3  21        540.39        572.52       128.42 o
 -11   3  21         33.74          7.59        89.74 o
  -9   3  21        104.38         34.72        81.76 o
  -7   3  21       4549.19       4325.52       157.34 o
  -5   3  21       6069.50       6525.21       190.25 o
  -3   3  21      12896.82      12447.35       325.87 o
  -1   3  21      16996.21      17216.32       467.68 o
   1   3  21      11665.10      11300.80       278.28 o
   3   3  21       3192.80       3320.95       141.56 o
   5   3  21         13.99        -47.34        47.34 o
   7   3  21       9856.12       9592.81       320.05 o
   9   3  21        243.86        157.36        93.61 o
  11   3  21       1119.35       1214.88       133.52 o
  13   3  21        217.23         98.19       124.47 o
 -14   4  21          1.61        194.97       106.14 o
 -12   4  21          8.46         37.40        94.34 o
 -10   4  21         47.17        128.45        96.36 o
  -8   4  21       6480.25       5916.58       263.72 o
  -6   4  21       3332.45       3266.48       176.06 o
  -4   4  21        852.78       1095.81        86.86 o
  -2   4  21        139.57        167.81        50.79 o
   0   4  21       1384.07       1486.51        92.47 o
   2   4  21       6163.72       6095.43       202.94 o
   4   4  21         94.61        172.63        51.31 o
   6   4  21        177.49        296.97        59.80 o
   8   4  21          6.25        -50.81        77.71 o
  10   4  21        730.41        555.24       122.81 o
  12   4  21        565.03        601.44       119.46 o
  14   4  21         33.39        -71.60       205.25 o
 -13   5  21         57.79        231.34       140.83 o
 -11   5  21        263.23        604.79       127.62 o
  -9   5  21          7.73        102.44        93.28 o
  -7   5  21         75.40         18.47        79.69 o
  -5   5  21        541.26        845.99       112.54 o
  -3   5  21        980.17        959.22       102.68 o
  -1   5  21         62.92          0.31        46.88 o
   1   5  21       9962.97       9698.79       307.85 o
   3   5  21       3643.78       4084.64       141.85 o
   5   5  21        953.90       1179.18        87.88 o
   7   5  21       3582.74       3591.50       187.63 o
   9   5  21        121.04        119.92       142.85 o
  11   5  21         78.60        -24.07        83.11 o
  13   5  21        136.24        -12.50        99.88 o
 -12   6  21        753.39        865.94       153.69 o
 -10   6  21        116.06        147.55       107.88 o
  -8   6  21       3030.35       2679.86       201.34 o
  -6   6  21        662.76        674.64       121.49 o
  -4   6  21       5489.62       5357.89       220.51 o
  -2   6  21        155.76        125.47        69.84 o
   0   6  21        316.32        522.19        76.57 o
   2   6  21       5627.87       5197.03       187.54 o
   4   6  21       4653.33       4632.82       154.61 o
   6   6  21       4876.74       4865.22       193.43 o
   8   6  21         28.06        -61.81        79.69 o
  10   6  21       1028.26       1343.26       192.39 o
  12   6  21        656.69        469.82       222.37 o
 -13   7  21        182.42        381.75       129.19 o
 -11   7  21        543.45        494.67       130.71 o
  -9   7  21        569.81        529.96       130.04 o
  -7   7  21        368.47        320.26       106.32 o
  -5   7  21         57.82         39.31        80.90 o
  -3   7  21        574.66        597.38       100.02 o
  -1   7  21        607.46        597.41        96.60 o
   1   7  21       1552.88       1707.12       159.12 o
   3   7  21       1216.32       1269.32        98.07 o
   5   7  21       3640.44       3371.34       165.00 o
   7   7  21        179.01        250.84        86.70 o
   9   7  21          3.45        -78.05        78.05 o
  11   7  21        262.09        543.37       215.37 o
 -12   8  21         91.07        351.74       172.96 o
 -10   8  21         22.58         15.71       125.39 o
  -8   8  21        994.54        827.22       140.82 o
  -6   8  21         13.04        -66.70        88.92 o
  -4   8  21       1680.91       1824.07       166.28 o
  -2   8  21       6183.99       5404.76       233.56 o
   0   8  21       4847.83       4781.19       253.33 o
   2   8  21       2228.17       2270.90       164.02 o
   4   8  21        121.70        225.49        90.87 o
   6   8  21       3067.19       3040.34       212.55 o
   8   8  21        151.68        -29.87       123.67 o
  10   8  21        371.97        428.36       214.08 o
 -11   9  21         32.38        277.12       131.45 o
  -9   9  21        555.13        458.93       137.15 o
  -7   9  21          7.23        126.05       107.75 o
  -5   9  21         81.81        218.24       105.14 o
  -3   9  21          0.46        -54.14        84.07 o
  -1   9  21         18.68        347.12       133.81 o
   1   9  21        261.05        413.13       103.64 o
   3   9  21        640.62        699.28       124.77 o
   5   9  21        119.36         65.33       180.78 o
   7   9  21        151.99         69.19       212.49 o
   9   9  21        314.10        563.09       177.05 o
  -8  10  21        208.22        184.69       127.27 o
  -6  10  21          0.12        -55.49        97.23 o
  -4  10  21       1311.87       1238.06       156.67 o
  -2  10  21        240.03        159.73       107.26 o
   0  10  21        509.30        518.45       110.33 o
   2  10  21       1506.32       1756.01       311.51 o
   4  10  21         65.74        -18.64       139.57 o
   6  10  21       2139.11       2268.09       494.85 o
   8  10  21          5.88        -16.43       219.60 o
  -7  11  21          2.99        124.53       113.11 o
  -5  11  21         33.85        162.27       150.89 o
  -3  11  21         25.03        154.22       111.65 o
  -1  11  21         20.79         33.12       131.84 o
   1  11  21         93.65        130.82       161.00 o
   3  11  21        485.78        313.40       184.98 o
   5  11  21          8.23         31.61       166.60 o
  -4  12  21        251.22        315.74       210.63 o
  -2  12  21          2.28        152.91       153.95 o
   0  12  21        131.99       -144.39       174.54 o
   2  12  21       1047.03       1077.75       233.40 o
 -14   0  22         22.97        268.08       153.20 o
 -12   0  22         84.11        265.44       141.44 o
 -10   0  22       3984.23       3903.32       235.93 o
  -8   0  22         67.30        196.17        93.38 o
  -6   0  22       1629.61       1898.79       159.14 o
  -4   0  22       8967.93       8939.78       310.39 o
  -2   0  22        922.31       1101.07       104.96 o
   0   0  22      51443.45      52137.27      1433.89 o
   2   0  22         15.73         30.84        55.86 o
   4   0  22      21142.24      22035.37      1441.53 o
   6   0  22        547.78        643.16       150.37 o
   8   0  22      10808.69      10398.57       559.69 o
  10   0  22          4.39        -31.57       102.12 o
  12   0  22       2353.56       2678.93       295.06 o
  14   0  22        104.27        -64.97       152.07 o
 -15   1  22         74.71        208.75       139.50 o
 -13   1  22        188.00        120.39       119.06 o
 -11   1  22         16.53         77.08        71.58 o
  -9   1  22        201.16        225.26        67.63 o
  -7   1  22        418.17        306.64        66.43 o
  -5   1  22         27.96         74.07        49.10 o
  -3   1  22       1393.91       1403.30        86.69 o
  -1   1  22       7219.72       7373.07       187.33 o
   1   1  22        177.23        498.58        63.97 o
   3   1  22       1992.15       2240.51       138.48 o
   5   1  22        136.18        293.02        91.41 o
   7   1  22        283.68        301.95        96.12 o
   9   1  22         15.80         66.81        69.38 o
  11   1  22        789.76        744.75       115.02 o
  13   1  22        113.75         59.10       103.23 o
 -14   2  22         25.73        114.80       124.93 o
 -12   2  22        829.13        718.83       125.70 o
 -10   2  22        863.81        823.05       151.59 o
  -8   2  22       2020.83       2363.82       140.77 o
  -6   2  22      10830.38      10686.33       302.08 o
  -4   2  22      12388.18      11417.67       283.44 o
  -2   2  22       2835.87       3097.74       116.45 o
   0   2  22       3607.70       3440.91       123.10 o
   2   2  22       1392.85       1508.43        98.94 o
   4   2  22       2271.70       2407.73       110.45 o
   6   2  22        128.65        149.25        86.19 o
   8   2  22       2815.82       2665.47       177.14 o
  10   2  22        440.99        339.86        93.95 o
  12   2  22        384.57        402.55       110.96 o
  14   2  22       1694.44       1431.90       178.96 o
 -15   3  22         93.92         28.98       132.84 o
 -13   3  22         99.80        155.35       105.94 o
 -11   3  22          6.04         14.21        89.84 o
  -9   3  22        569.31        668.00       114.02 o
  -7   3  22        251.03        247.00        61.17 o
  -5   3  22        815.66        911.90        77.90 o
  -3   3  22         59.11         73.80        48.46 o
  -1   3  22       8103.34       8122.56       257.59 o
   1   3  22       2188.30       2230.30       104.86 o
   3   3  22       6595.23       6999.28       223.43 o
   5   3  22       1034.27       1163.49        89.41 o
   7   3  22       1703.56       2006.79       150.59 o
   9   3  22         37.55        169.53        94.51 o
  11   3  22          3.47        -37.13        84.66 o
  13   3  22        510.65        248.23       109.58 o
 -14   4  22         33.66         92.67       153.64 o
 -12   4  22         75.75         25.80        98.69 o
 -10   4  22       3453.40       3416.97       229.46 o
  -8   4  22        860.78        941.96       123.74 o
  -6   4  22       4131.76       4211.34       188.25 o
  -4   4  22      11548.12      11197.26       308.39 o
  -2   4  22        895.53        978.98        82.46 o
   0   4  22       2496.22       2281.83       132.35 o
   2   4  22       1563.33       1602.36       110.42 o
   4   4  22         70.90         79.85        51.94 o
   6   4  22       4009.47       4001.05       143.99 o
   8   4  22        426.81        485.32       110.21 o
  10   4  22        493.31        469.76       124.80 o
  12   4  22        481.28        706.93       127.56 o
 -13   5  22        383.22        358.06       123.25 o
 -11   5  22       3025.53       2506.57       210.36 o
  -9   5  22       2954.09       2797.90       210.56 o
  -7   5  22       1932.69       1880.91       165.20 o
  -5   5  22       5014.28       4468.83       197.03 o
  -3   5  22        228.86        285.73        76.74 o
  -1   5  22        606.80        614.04        87.50 o
   1   5  22       1329.12       1554.56       230.87 o
   3   5  22        779.18        787.17        75.39 o
   5   5  22         20.15         20.60        51.25 o
   7   5  22        233.94        215.00       123.81 o
   9   5  22       1039.30        799.19       137.25 o
  11   5  22        114.10        124.54        92.04 o
  13   5  22        155.11        115.37       107.65 o
 -12   6  22          1.48          7.45       145.37 o
 -10   6  22         20.32         -2.27        98.24 o
  -8   6  22          3.04        -68.19        87.64 o
  -6   6  22       2179.50       2617.65       191.88 o
  -4   6  22        163.26        100.95       124.03 o
  -2   6  22        643.97        681.01        99.84 o
   0   6  22       2179.49       2363.96       182.24 o
   2   6  22       5647.27       5896.35       204.62 o
   4   6  22       5718.82       5240.21       167.60 o
   6   6  22         93.24        135.42        70.71 o
   8   6  22        365.60        350.24        94.54 o
  10   6  22         78.38        106.43       135.80 o
  12   6  22        261.15         74.12       195.06 o
 -11   7  22        374.84        323.30       125.93 o
  -9   7  22       1301.39       1360.73       166.48 o
  -7   7  22         42.35         61.16        95.65 o
  -5   7  22       4164.72       3789.43       256.29 o
  -3   7  22        885.88        914.97       114.70 o
  -1   7  22       2958.17       2852.12       208.23 o
   1   7  22       2987.01       3158.83       206.99 o
   3   7  22         18.37        -11.49        54.18 o
   5   7  22       1067.22       1025.83       103.33 o
   7   7  22        120.18        201.20        84.59 o
   9   7  22        381.63        393.73       131.98 o
  11   7  22          9.94       -114.24       183.47 o
 -10   8  22          1.35          2.92       104.48 o
  -8   8  22         10.83        -22.15       124.01 o
  -6   8  22        339.41        330.12       112.02 o
  -4   8  22       2201.09       2097.95       177.52 o
  -2   8  22        199.59        295.23        94.69 o
   0   8  22       2264.84       2391.92       229.88 o
   2   8  22        351.04        414.14        95.72 o
   4   8  22        496.19        328.39        87.04 o
   6   8  22          3.39         32.97        76.16 o
   8   8  22         73.49        183.83       148.71 o
  10   8  22        222.87        -49.29       179.73 o
  -9   9  22        358.43        273.60       130.54 o
  -7   9  22         27.03          3.38        99.39 o
  -5   9  22       2011.04       2263.80       341.04 o
  -3   9  22       1607.24       1810.51       171.69 o
  -1   9  22       3715.41       3458.30       233.53 o
   1   9  22       2146.30       2326.89       180.46 o
   3   9  22        247.76        218.71       153.64 o
   5   9  22        123.88         80.15       147.97 o
   7   9  22        104.73        243.19       223.46 o
   9   9  22        124.51        110.58       217.52 o
  -8  10  22         38.40        182.36       123.61 o
  -6  10  22         63.22        105.02       111.79 o
  -4  10  22        536.27        629.97       129.85 o
  -2  10  22        217.75        264.87       119.84 o
   0  10  22        300.33        330.55       131.36 o
   2  10  22        133.28         18.95       139.56 o
   4  10  22        199.15        273.84       267.73 o
   6  10  22        164.27        193.12       163.00 o
   8  10  22        107.53        469.16       299.13 o
  -7  11  22        775.81        847.73       163.94 o
  -5  11  22       1688.87       1704.23       230.80 o
  -3  11  22         78.08        153.61       114.43 o
  -1  11  22        203.07        358.67       319.01 o
   1  11  22        535.49        750.55       197.15 o
   3  11  22         77.19         66.58       164.58 o
   5  11  22        222.08        277.52       256.36 o
  -2  12  22        120.19         86.57       154.90 o
   0  12  22        216.02        259.05       200.14 o
   2  12  22         43.27        213.50       180.56 o
 -15   1  23        632.23        668.50       171.96 o
 -13   1  23         87.84        -69.42       117.52 o
 -11   1  23       4160.17       4146.20       239.76 o
  -9   1  23       4923.77       5151.57       191.07 o
  -7   1  23        643.72        726.82        76.46 o
  -5   1  23        130.21        175.05        61.06 o
  -3   1  23        934.09       1073.03        77.27 o
  -1   1  23      10218.26      10224.41       243.98 o
   1   1  23       3956.76       4088.65       129.23 o
   3   1  23      11148.89      11331.47       313.49 o
   5   1  23       2388.04       2619.52       187.29 o
   7   1  23      17122.66      16321.32       548.06 o
   9   1  23        520.26        524.18       103.99 o
  11   1  23       1578.27       1663.61       153.61 o
  13   1  23        559.60        432.74       128.11 o
 -14   2  23          1.26         54.41       127.40 o
 -12   2  23         94.89        124.42        91.04 o
 -10   2  23          7.96          9.92        81.40 o
  -8   2  23       1411.05       1390.94       122.74 o
  -6   2  23        310.21        297.87        68.67 o
  -4   2  23       1102.71       1359.08        88.19 o
  -2   2  23       2849.56       2777.02       112.26 o
   0   2  23        357.24        488.58        70.07 o
   2   2  23      10981.16      11003.80       306.54 o
   4   2  23        605.72        700.68        78.63 o
   6   2  23         23.74         76.56        79.27 o
   8   2  23       2030.04       2122.33       163.36 o
  10   2  23         78.60          2.85        76.25 o
  12   2  23        680.23        798.91       127.51 o
  14   2  23         24.29         45.35       111.58 o
 -13   3  23         79.89        124.64       106.19 o
 -11   3  23       3548.22       3483.58       226.91 o
  -9   3  23        584.55        618.40       113.00 o
  -7   3  23        956.09        979.06        85.02 o
  -5   3  23       8288.84       7790.48       220.01 o
  -3   3  23       1224.33       1360.78        95.69 o
  -1   3  23        163.17        204.40        51.60 o
   1   3  23        730.44        812.38        84.92 o
   3   3  23       2347.75       2591.86       137.41 o
   5   3  23       3477.01       3421.86       143.22 o
   7   3  23        902.58        862.26       110.73 o
   9   3  23       1529.51       1511.34       156.54 o
  11   3  23       1325.84       1485.75       147.70 o
  13   3  23       1056.48        845.13       136.87 o
 -14   4  23          0.59         98.95       112.65 o
 -12   4  23       1252.56       1232.81       170.17 o
 -10   4  23       1581.47       1556.18       163.55 o
  -8   4  23       1096.86       1057.32       159.85 o
  -6   4  23        474.60        508.79       127.09 o
  -4   4  23        856.54        974.34        96.53 o
  -2   4  23       1366.60       1351.24        95.20 o
   0   4  23        440.13        657.39       133.84 o
   2   4  23       1516.22       1485.26       109.34 o
   4   4  23        476.92        556.92        74.31 o
   6   4  23       3134.61       3388.20       136.63 o
   8   4  23        610.85        890.48       128.72 o
  10   4  23        379.94        320.78       119.63 o
  12   4  23        661.92        516.11       114.63 o
 -13   5  23         14.93        121.98       112.21 o
 -11   5  23       1448.24       1387.54       163.24 o
  -9   5  23         93.62        258.01       101.00 o
  -7   5  23       2871.98       2827.39       198.12 o
  -5   5  23        500.87        582.08        95.76 o
  -3   5  23        438.22        446.31        85.30 o
  -1   5  23         15.60         15.52        49.22 o
   1   5  23       5779.77       5647.02       221.19 o
   3   5  23       1586.45       1797.30       104.66 o
   5   5  23        188.23        168.19        57.16 o
   7   5  23       5731.76       5490.41       263.21 o
   9   5  23          6.23        -66.64        99.44 o
  11   5  23        123.48         90.65        92.36 o
  13   5  23        500.68        459.83       246.62 o
 -12   6  23        129.83        138.81       113.41 o
 -10   6  23        253.17        497.72       161.53 o
  -8   6  23         13.15        -20.55        91.97 o
  -6   6  23       3133.25       2976.37       263.94 o
  -4   6  23       2586.53       2236.28       170.28 o
  -2   6  23        246.20        287.11        82.42 o
   0   6  23       2198.27       2474.52       259.05 o
   2   6  23         11.25        215.07        64.69 o
   4   6  23       1336.44       1277.76       112.61 o
   6   6  23       1898.02       1779.76       129.42 o
   8   6  23       1351.68       1438.73       161.75 o
  10   6  23         77.35        -75.99        94.52 o
  12   6  23        451.55        654.55       184.64 o
 -11   7  23        263.31        506.11       132.15 o
  -9   7  23        507.71        445.71       139.63 o
  -7   7  23       1284.33       1138.39       145.89 o
  -5   7  23        825.40        626.13       148.35 o
  -3   7  23         78.47         75.86        79.72 o
  -1   7  23          1.46        152.99        89.29 o
   1   7  23        163.65        184.85        95.71 o
   3   7  23       2478.01       2436.01       151.04 o
   5   7  23        202.45        178.15        70.80 o
   7   7  23        153.74        107.59        83.69 o
   9   7  23          0.04        -49.17       107.79 o
  11   7  23        179.23        440.24       222.63 o
 -10   8  23        629.11        715.30       147.27 o
  -8   8  23          8.08        -52.41        99.66 o
  -6   8  23       1361.21       1310.50       190.15 o
  -4   8  23       1317.12       1556.71       159.26 o
  -2   8  23       6064.74       5847.56       292.27 o
   0   8  23        532.15        469.17       158.23 o
   2   8  23       1016.10       1179.98       132.32 o
   4   8  23         18.40         25.41        79.84 o
   6   8  23        261.43        318.02       109.24 o
   8   8  23       1444.12       1570.23       214.67 o
  10   8  23        130.51        148.17       194.82 o
  -9   9  23         14.04        -60.72       111.80 o
  -7   9  23        153.95        341.89       117.92 o
  -5   9  23       1025.55       1116.48       153.21 o
  -3   9  23        122.73        244.52       116.06 o
  -1   9  23          0.52         82.70        98.06 o
   1   9  23        368.42        544.54       108.80 o
   3   9  23        427.46        570.33       119.23 o
   5   9  23        238.48        224.28       159.01 o
   7   9  23          0.23        -12.50       195.66 o
   9   9  23         75.27         96.31       330.15 o
  -8  10  23        315.20        187.95       127.48 o
  -6  10  23       1330.56       1234.98       165.92 o
  -4  10  23         21.68         10.86       117.32 o
  -2  10  23         81.72        200.45       118.95 o
   0  10  23        147.26         56.22        96.71 o
   2  10  23       1813.27       1535.10       181.24 o
   4  10  23        166.96        218.81       165.93 o
   6  10  23         39.40        354.13       181.14 o
  -5  11  23         17.08        216.94       130.23 o
  -3  11  23        281.81        335.55       138.18 o
  -1  11  23         11.76        237.27       120.52 o
   1  11  23        134.78        152.58       161.59 o
   3  11  23        188.50         58.52       172.67 o
   5  11  23          0.63       -102.22       195.10 o
  -2  12  23          8.62        -46.32       144.81 o
   0  12  23         41.50        328.80       206.39 o
 -14   0  24         18.51         58.15       172.63 o
 -12   0  24       1102.51       1136.21       272.08 o
 -10   0  24         33.39         45.11       118.27 o
  -8   0  24         45.04        -72.26        72.26 o
  -6   0  24       2019.87       2262.55       179.16 o
  -4   0  24       1384.73       1436.32       126.67 o
  -2   0  24        151.60        238.87        67.42 o
   0   0  24        407.06        535.14        81.40 o
   2   0  24      20664.15      21230.10       640.59 o
   4   0  24       2390.84       2556.82       256.70 o
   6   0  24       7894.81       7973.08       636.44 o
   8   0  24       2364.69       2573.25       292.24 o
  10   0  24        738.95        684.57       146.06 o
  12   0  24          4.69        -57.94       162.29 o
  14   0  24          7.47       -141.79       141.79 o
 -15   1  24          7.31         54.14       129.22 o
 -13   1  24        147.00        379.16       154.40 o
 -11   1  24        248.74        207.37       128.45 o
  -9   1  24       1322.74       1326.48       112.07 o
  -7   1  24        542.71        568.08        72.01 o
  -5   1  24       3875.27       4054.52       155.96 o
  -3   1  24       3398.31       3419.47       127.98 o
  -1   1  24         35.95        121.53        43.83 o
   1   1  24       5487.53       5745.90       160.92 o
   3   1  24       2653.96       3052.79       142.65 o
   5   1  24        236.78        187.90        83.05 o
   7   1  24       1818.18       2053.82       179.23 o
   9   1  24          0.45         38.19        75.13 o
  11   1  24          4.40        -53.60        79.94 o
  13   1  24         57.70        123.48       111.44 o
 -14   2  24        144.13        284.94       182.98 o
 -12   2  24        714.09        776.76       132.78 o
 -10   2  24        228.38        216.99        94.09 o
  -8   2  24       2292.26       2435.84       154.89 o
  -6   2  24        153.52        264.54        54.30 o
  -4   2  24       2617.80       2876.11       157.79 o
  -2   2  24       1393.55       1642.25        96.30 o
   0   2  24      12406.35      12083.33       297.67 o
   2   2  24       4499.06       4608.34       171.53 o
   4   2  24        749.45        887.83        87.31 o
   6   2  24       7625.42       7928.96       326.42 o
   8   2  24       1205.20       1225.14       130.70 o
  10   2  24        297.29        288.60        95.11 o
  12   2  24        452.57        368.35       108.98 o
 -13   3  24        176.73        259.01       110.24 o
 -11   3  24        402.74        420.66       114.62 o
  -9   3  24         62.46        128.67        88.34 o
  -7   3  24        134.69         97.30        53.70 o
  -5   3  24          3.14         71.12        52.34 o
  -3   3  24       3108.15       3000.63       134.57 o
  -1   3  24        663.30        791.51        74.00 o
   1   3  24        168.45        197.66        63.43 o
   3   3  24       4306.32       4526.36       173.54 o
   5   3  24       1432.47       1524.88       135.01 o
   7   3  24        634.70        554.45       101.38 o
   9   3  24        763.72        543.74       117.79 o
  11   3  24        432.10        532.39       115.80 o
  13   3  24         95.79        162.71       102.39 o
 -14   4  24         25.59        200.63       140.09 o
 -12   4  24       1162.51       1486.70       175.78 o
 -10   4  24         38.70        140.87        95.07 o
  -8   4  24        306.62        315.37       101.51 o
  -6   4  24        290.01        182.50        73.93 o
  -4   4  24       4861.34       4542.45       168.79 o
  -2   4  24        855.97        911.52        83.94 o
   0   4  24      10895.93      10847.46       385.36 o
   2   4  24        339.10        413.41        74.44 o
   4   4  24         79.96        103.95        55.62 o
   6   4  24       1352.52       1750.56       139.64 o
   8   4  24        268.04        265.59        99.00 o
  10   4  24       1505.69       1634.30       188.62 o
  12   4  24          8.54         47.74        95.25 o
 -13   5  24         68.48          9.82        98.75 o
 -11   5  24       2523.89       2506.77       215.72 o
  -9   5  24       3055.84       2343.64       195.88 o
  -7   5  24         19.37         88.98        88.01 o
  -5   5  24       4350.72       4026.95       321.29 o
  -3   5  24         26.75        -61.23        61.23 o
  -1   5  24        348.58        437.17        72.19 o
   1   5  24       1552.20       1919.86       140.50 o
   3   5  24       2462.52       2421.01       120.07 o
   5   5  24       1029.04       1113.19        91.23 o
   7   5  24       2944.06       2891.26       210.98 o
   9   5  24        692.10        702.65       139.91 o
  11   5  24          3.72        -34.05        84.65 o
 -12   6  24         66.26        173.84       115.95 o
 -10   6  24        165.11        279.04       109.72 o
  -8   6  24         18.19         32.40        91.82 o
  -6   6  24         37.51        258.44        95.20 o
  -4   6  24       2944.98       2746.84       174.68 o
  -2   6  24        318.84        345.58        84.31 o
   0   6  24       2794.68       3292.88       210.43 o
   2   6  24       9948.07       9497.05       287.47 o
   4   6  24       1937.65       1883.33       111.39 o
   6   6  24       1948.63       2275.33       147.05 o
   8   6  24         30.05        -83.50        83.50 o
  10   6  24          2.79        -61.43       119.88 o
  12   6  24         34.07        -32.85       110.99 o
 -11   7  24         22.95          3.79       105.34 o
  -9   7  24          5.90         -8.13       123.32 o
  -7   7  24        358.72        402.20       109.38 o
  -5   7  24       2841.08       2392.12       188.79 o
  -3   7  24       3907.51       3985.17       204.31 o
  -1   7  24       1810.68       1690.33       170.28 o
   1   7  24       9254.93       8605.25       356.27 o
   3   7  24       1432.80       1477.37       138.99 o
   5   7  24       2725.92       2695.89       236.00 o
   7   7  24        991.89       1088.56       127.07 o
   9   7  24        119.28         89.87       156.94 o
  11   7  24        354.59        109.04       272.08 o
 -10   8  24        201.49        119.43       118.21 o
  -8   8  24          1.20        119.31       107.65 o
  -6   8  24          1.23         -0.64        98.98 o
  -4   8  24        153.02        282.41       106.68 o
  -2   8  24         44.24         46.44        99.86 o
   0   8  24       1183.94       1309.29       202.79 o
   2   8  24       1099.12       1158.58       136.86 o
   4   8  24          3.32        -48.76       111.15 o
   6   8  24         32.89          7.81        88.19 o
   8   8  24          3.48        201.28       188.83 o
  10   8  24         91.07        -61.44       167.79 o
  -9   9  24          2.58         76.17       115.67 o
  -7   9  24        255.15         13.52        99.18 o
  -5   9  24         38.01        209.88       109.77 o
  -3   9  24       3902.59       3693.05       355.12 o
  -1   9  24        384.53        346.02       123.52 o
   1   9  24       5451.67       5385.91       257.73 o
   3   9  24        571.75        502.21       144.22 o
   5   9  24       1701.61       1881.41       204.09 o
   7   9  24        793.49        673.03       264.66 o
   9   9  24         32.68        731.90       480.51 o
  -8  10  24         30.09        136.12       124.49 o
  -6  10  24         65.12         57.54       122.33 o
  -4  10  24          5.51         25.65       117.71 o
  -2  10  24         49.43        256.93       123.13 o
   0  10  24          9.79         -6.86        91.55 o
   2  10  24         30.43        153.15       100.63 o
   4  10  24        421.01        373.32       166.85 o
   6  10  24        304.98        383.95       181.20 o
  -5  11  24        714.91        575.68       172.29 o
  -3  11  24        129.00        246.00       135.52 o
  -1  11  24        129.23        403.84       137.64 o
   1  11  24       1089.55       1127.63       296.38 o
   3  11  24        609.44        610.53       203.14 o
   5  11  24        242.78        561.03       285.92 o
 -13   1  25         99.96        224.25       133.30 o
 -11   1  25        681.23        887.39       112.75 o
  -9   1  25       2105.33       2138.51       127.16 o
  -7   1  25        102.16        101.66        56.75 o
  -5   1  25       6891.31       6910.06       203.97 o
  -3   1  25       2625.45       2634.96       113.96 o
  -1   1  25       2600.11       2815.62       113.00 o
   1   1  25       8134.64       8149.15       210.11 o
   3   1  25        143.26        192.49        76.33 o
   5   1  25        667.70        702.94       116.72 o
   7   1  25         66.24        -68.01        79.94 o
   9   1  25        619.08        488.33       103.40 o
  11   1  25          0.90        -40.07        83.07 o
  13   1  25        710.62        661.97       141.07 o
 -14   2  25         49.99        141.18       131.25 o
 -12   2  25        149.90        242.80       105.55 o
 -10   2  25        147.93        137.49        94.30 o
  -8   2  25          0.54        -16.33        56.97 o
  -6   2  25         21.25          6.11        52.26 o
  -4   2  25       7549.28       7223.57       208.65 o
  -2   2  25         31.66         62.72        48.07 o
   0   2  25       4801.13       4805.09       154.21 o
   2   2  25       1242.63       1772.66       131.16 o
   4   2  25        182.89        197.42        79.92 o
   6   2  25         18.09        101.99       111.15 o
   8   2  25       1611.76       1237.66       131.38 o
  10   2  25         48.30        -75.50        75.50 o
  12   2  25          7.86        -86.68        86.68 o
 -13   3  25        463.11        527.89       127.82 o
 -11   3  25        470.09        427.11       112.11 o
  -9   3  25       2044.13       1770.85       164.51 o
  -7   3  25        686.26        644.28        84.96 o
  -5   3  25       6860.43       7094.83       210.50 o
  -3   3  25        946.54        997.45       103.02 o
  -1   3  25       3020.37       3103.79       132.35 o
   1   3  25        616.09        694.12        82.87 o
   3   3  25       1298.93       1326.61       134.25 o
   5   3  25        900.81        886.12       109.60 o
   7   3  25        125.27         47.40        76.70 o
   9   3  25       1464.77       1549.62       167.55 o
  11   3  25        581.72        395.18       162.19 o
  13   3  25       1141.09       1252.47       158.64 o
 -14   4  25        739.69        758.48       175.91 o
 -12   4  25        161.40        245.60       111.88 o
 -10   4  25       1660.92       1804.28       176.94 o
  -8   4  25        116.07         59.79        83.14 o
  -6   4  25       3200.54       3090.77       190.83 o
  -4   4  25        384.14        465.38        71.95 o
  -2   4  25         90.21         87.23        53.42 o
   0   4  25         17.71         56.15        58.18 o
   2   4  25       5578.44       5758.53       205.60 o
   4   4  25        197.94        229.34        59.86 o
   6   4  25        238.39        104.22        73.16 o
   8   4  25        278.68        352.64       103.72 o
  10   4  25          3.09         27.47       102.63 o
  12   4  25        277.49        105.96       104.62 o
 -13   5  25         62.08         24.43       110.57 o
 -11   5  25         64.73         98.07       104.58 o
  -9   5  25        107.44        202.75       102.16 o
  -7   5  25        717.23        780.36       121.90 o
  -5   5  25       7805.53       7032.78       335.28 o
  -3   5  25        585.97        626.52        95.92 o
  -1   5  25       1844.93       2209.08       164.93 o
   1   5  25       9122.67       8573.99       343.24 o
   3   5  25        717.81        618.44        94.57 o
   5   5  25       3867.84       3971.16       154.09 o
   7   5  25        106.89        229.06        96.41 o
   9   5  25        214.19        197.40       109.79 o
  11   5  25        295.79        234.17       102.07 o
 -12   6  25         54.36         99.18       111.93 o
 -10   6  25       2945.07       2404.42       217.04 o
  -8   6  25         50.63         65.73        93.38 o
  -6   6  25       5555.74       4939.43       249.75 o
  -4   6  25        652.84        880.76       114.27 o
  -2   6  25         32.98        -23.05        80.65 o
   0   6  25       8104.06       7367.27       315.82 o
   2   6  25        207.88        279.43        70.40 o
   4   6  25        650.67        866.83        84.22 o
   6   6  25        505.89        448.94        88.51 o
   8   6  25        701.87        774.06       134.10 o
  10   6  25        484.64        715.65       144.39 o
 -11   7  25         17.03        176.78       116.60 o
  -9   7  25         81.93        223.73       114.29 o
  -7   7  25          4.61        -58.47        88.40 o
  -5   7  25        702.39        877.40       127.97 o
  -3   7  25       2084.12       1758.32       152.49 o
  -1   7  25        511.60        571.13       120.22 o
   1   7  25        146.76        258.89       100.62 o
   3   7  25        451.11        358.97        86.41 o
   5   7  25        153.31        159.22        73.91 o
   7   7  25        670.42        592.68       102.65 o
   9   7  25        138.86         43.05       121.79 o
 -10   8  25        149.29        197.34       120.08 o
  -8   8  25        272.50        378.26       119.85 o
  -6   8  25         31.65         -2.83        92.32 o
  -4   8  25       8710.80       8041.91       339.76 o
  -2   8  25        857.83        599.74       131.59 o
   0   8  25       7585.71       6964.02       327.30 o
   2   8  25         10.62        -34.98        76.69 o
   4   8  25       3789.21       3535.08       227.40 o
   6   8  25          6.10          7.37        87.74 o
   8   8  25        368.05        590.74       217.50 o
  -9   9  25          0.29         70.20       196.58 o
  -7   9  25         60.09        163.42       107.27 o
  -5   9  25        275.01        324.78       124.99 o
  -3   9  25         34.03         33.64       101.35 o
  -1   9  25         44.75        137.23       132.86 o
   1   9  25         22.90        270.57       101.37 o
   3   9  25        115.50        224.08       104.86 o
   5   9  25        693.76        691.92       137.03 o
   7   9  25         72.34        -22.54       252.19 o
  -8  10  25        176.38         41.66       155.42 o
  -6  10  25       1468.51       1441.33       187.63 o
  -4  10  25        924.81        933.03       173.12 o
  -2  10  25          3.39        -86.71        99.88 o
   0  10  25       1435.27       1493.91       181.29 o
   2  10  25          4.64        -17.05       114.37 o
   4  10  25        560.82        429.35       177.08 o
   6  10  25         54.61         79.71       164.89 o
  -5  11  25         68.23        234.30       133.01 o
  -3  11  25         28.19        126.51       122.73 o
  -1  11  25         79.63        212.25       133.82 o
   1  11  25         19.75        -10.38       157.33 o
   3  11  25        626.39        536.96       291.95 o
 -14   0  26         24.11       -149.56       224.34 o
 -12   0  26        651.39        648.12       167.04 o
 -10   0  26       3328.55       3880.13       245.86 o
  -8   0  26       1754.10       1970.31       182.70 o
  -6   0  26      12172.51      11700.48       407.23 o
  -4   0  26       1664.65       1969.14       149.98 o
  -2   0  26         17.50         10.75        63.64 o
   0   0  26        168.46        247.69        72.18 o
   2   0  26       1295.01       1395.13       166.80 o
   4   0  26        701.65        732.36       160.23 o
   6   0  26       9918.08      10026.17       549.11 o
   8   0  26       4013.50       3823.71       330.70 o
  10   0  26        349.65        395.56       132.20 o
  12   0  26       1435.64       1423.12       238.51 o
 -13   1  26          1.40         41.65       103.59 o
 -11   1  26          0.44         24.35        75.78 o
  -9   1  26        769.58        833.17        89.18 o
  -7   1  26       1498.77       1624.15       107.79 o
  -5   1  26       1618.69       1749.06       106.43 o
  -3   1  26        446.15        417.21        68.19 o
  -1   1  26       1299.02       1487.52        91.30 o
   1   1  26       1079.80       1709.47       170.98 o
   3   1  26        248.30        261.01        82.54 o
   5   1  26          0.05         37.33        81.90 o
   7   1  26         11.74         88.25        99.67 o
   9   1  26        218.05        267.04        94.32 o
  11   1  26         57.46        -13.97        81.90 o
  13   1  26         75.10         16.93       106.47 o
 -14   2  26        182.64        525.49       151.61 o
 -12   2  26       1611.67       1806.62       180.64 o
 -10   2  26       2297.40       2353.91       191.12 o
  -8   2  26         10.14         32.88        51.62 o
  -6   2  26       8005.58       7643.03       224.25 o
  -4   2  26       3623.30       3316.09       136.02 o
  -2   2  26       2651.00       2653.73       161.29 o
   0   2  26        222.67        320.29        61.97 o
   2   2  26        810.58        919.39        90.75 o
   4   2  26        171.69         97.85        73.61 o
   6   2  26       3152.90       3254.64       226.19 o
   8   2  26       1950.06       1940.71       160.97 o
  10   2  26          5.67         13.43        78.01 o
  12   2  26       1941.17       2035.77       183.77 o
 -13   3  26         95.29        179.88       139.86 o
 -11   3  26        918.89        882.70       135.53 o
  -9   3  26         35.15         59.65        85.85 o
  -7   3  26        334.40        312.21        78.50 o
  -5   3  26        423.24        576.77        71.75 o
  -3   3  26       1096.40       1105.74       106.96 o
  -1   3  26        280.42        366.76        72.46 o
   1   3  26       1657.24       1700.38       119.83 o
   3   3  26        333.28        324.87        73.37 o
   5   3  26         89.40         51.78        73.01 o
   7   3  26        141.63        194.10        84.58 o
   9   3  26        735.67        611.14       129.04 o
  11   3  26         63.58        -17.39        89.04 o
  13   3  26          2.27          8.11       110.06 o
 -12   4  26        540.36        573.51       132.40 o
 -10   4  26       4513.70       3913.09       252.96 o
  -8   4  26        266.65        238.68        94.59 o
  -6   4  26       1691.89       1749.01       167.82 o
  -4   4  26        236.79        269.93        66.42 o
  -2   4  26        107.01         51.27        54.66 o
   0   4  26       1194.91       1107.78       110.77 o
   2   4  26       9457.85       9072.22       282.42 o
   4   4  26        179.46        176.87        60.45 o
   6   4  26       2629.76       2622.62       163.80 o
   8   4  26       3442.71       3394.98       235.61 o
  10   4  26         32.04         25.49       100.91 o
  12   4  26        756.01        698.76       130.40 o
 -13   5  26         32.19        360.32       125.11 o
 -11   5  26        889.16        774.33       142.52 o
  -9   5  26       1568.31       1507.68       167.91 o
  -7   5  26       2210.27       2180.89       183.31 o
  -5   5  26        287.09        381.18        89.28 o
  -3   5  26        473.74        407.33        85.24 o
  -1   5  26         22.08         13.58        82.81 o
   1   5  26        108.16         19.97        43.79 o
   3   5  26       1452.09       1512.88       110.22 o
   5   5  26        118.22         94.75        57.98 o
   7   5  26       1624.63       1690.73       169.60 o
   9   5  26        122.93         55.56       101.95 o
  11   5  26        304.95        313.76       108.77 o
 -12   6  26         88.42        253.52       123.54 o
 -10   6  26        824.12        876.01       152.23 o
  -8   6  26          3.33        -39.23        90.50 o
  -6   6  26        265.21        351.76       102.87 o
  -4   6  26        431.06        412.47        93.24 o
  -2   6  26        170.41        205.76        95.18 o
   0   6  26        787.83        703.08       120.75 o
   2   6  26         36.23         60.78        57.98 o
   4   6  26       3615.37       3715.85       148.60 o
   6   6  26       2961.52       2811.31       181.93 o
   8   6  26        975.23       1151.16       156.29 o
  10   6  26          9.80        -79.66       100.86 o
 -11   7  26        549.64        536.97       139.09 o
  -9   7  26         63.95         78.11       123.10 o
  -7   7  26        123.99         55.93       146.06 o
  -5   7  26       2773.11       2766.79       205.50 o
  -3   7  26       1419.32       1396.82       192.40 o
  -1   7  26       1971.46       2160.12       191.51 o
   1   7  26        504.40        432.94       187.63 o
   3   7  26       2576.84       2404.24       163.04 o
   5   7  26         19.67         -2.74        65.98 o
   7   7  26       1108.93       1178.00       154.18 o
   9   7  26        218.99        148.32       108.54 o
 -10   8  26          1.48         27.16       108.18 o
  -8   8  26        245.08        243.94       111.39 o
  -6   8  26        251.27        386.58       115.60 o
  -4   8  26        159.62        332.95       126.50 o
  -2   8  26         14.88        158.56       105.97 o
   0   8  26        576.34        964.44       155.95 o
   2   8  26         84.34         35.75        84.88 o
   4   8  26          0.08         82.24       157.46 o
   6   8  26        406.11        381.61       132.74 o
   8   8  26        375.10        409.97       209.23 o
  -9   9  26         25.00        -16.89       116.59 o
  -7   9  26         14.95         -2.84       134.68 o
  -5   9  26        402.82        517.47       143.44 o
  -3   9  26         38.82         95.48       113.85 o
  -1   9  26       1334.05       1407.97       177.81 o
   1   9  26       1004.98        793.62       135.05 o
   3   9  26        675.69        875.26       141.14 o
   5   9  26          4.48        -91.61        91.61 o
   7   9  26       1157.07       1242.14       295.45 o
  -6  10  26          0.24         -1.77       137.97 o
  -4  10  26         46.76        233.37       134.63 o
  -2  10  26         39.53         90.21       115.87 o
   0  10  26        220.94        409.19       124.15 o
   2  10  26        480.33        524.55       153.87 o
   4  10  26        314.27        376.27       178.01 o
   6  10  26         47.98        277.05       251.69 o
  -3  11  26        201.85        248.80       131.60 o
  -1  11  26          8.66         20.38       103.25 o
   1  11  26         25.25        -14.56       156.74 o
   3  11  26        344.97        212.65       179.03 o
 -13   1  27        172.00        166.51       120.12 o
 -11   1  27       1447.65       1484.04       136.91 o
  -9   1  27        293.96        286.46        68.84 o
  -7   1  27       1603.31       1710.24       112.31 o
  -5   1  27       5073.61       5343.92       178.68 o
  -3   1  27       8859.01       8590.47       225.32 o
  -1   1  27          0.19        -25.11        44.32 o
   1   1  27      21435.28      21724.25       541.26 o
   3   1  27       3812.89       3872.33       196.34 o
   5   1  27       2010.54       2224.94       184.22 o
   7   1  27       3049.02       3235.62       233.26 o
   9   1  27         10.29        -66.52        82.11 o
  11   1  27        293.52        285.82       101.77 o
  13   1  27         76.19         75.18       113.43 o
 -14   2  27        516.45        747.86       171.13 o
 -12   2  27        222.21        139.90       104.68 o
 -10   2  27         73.01        214.07        98.47 o
  -8   2  27         54.44         43.90        44.60 o
  -6   2  27        196.37        271.39        63.80 o
  -4   2  27       2931.60       3062.77       170.84 o
  -2   2  27      10956.27      10662.64       264.58 o
   0   2  27       6538.65       6522.35       220.49 o
   2   2  27         90.59        191.72        64.69 o
   4   2  27          5.20         28.36        69.24 o
   6   2  27        558.91        537.99       175.46 o
   8   2  27       1056.44       1011.30       126.37 o
  10   2  27        131.04        188.24        92.73 o
  12   2  27        114.94        -91.42        93.30 o
 -13   3  27       1166.52       1119.11       161.46 o
 -11   3  27        810.14        827.25       138.87 o
  -9   3  27         25.92        -52.24        82.81 o
  -7   3  27         10.44        -59.82        59.82 o
  -5   3  27        163.09        195.08        59.42 o
  -3   3  27       6961.57       7157.95       254.58 o
  -1   3  27       3851.20       3800.14       162.97 o
   1   3  27      10466.90      10146.82       301.45 o
   3   3  27        303.20        322.79        76.50 o
   5   3  27       4248.27       4195.26       242.37 o
   7   3  27       1726.16       2101.17       189.91 o
   9   3  27         19.44          2.84       115.29 o
  11   3  27         72.88         33.72       112.78 o
 -12   4  27        868.42        574.00       130.71 o
 -10   4  27         15.96        121.18        96.68 o
  -8   4  27         72.70        144.77        89.05 o
  -6   4  27         57.69        132.45        79.23 o
  -4   4  27       3551.55       3279.11       177.72 o
  -2   4  27        153.32        177.74        59.98 o
   0   4  27         21.74         79.55        69.61 o
   2   4  27       4055.51       4378.62       184.03 o
   4   4  27       1248.66       1189.88        98.34 o
   6   4  27       3058.81       3232.25       184.31 o
   8   4  27        176.71         82.19       156.40 o
  10   4  27         85.78        -13.81       100.60 o
  12   4  27        220.61         81.89       107.96 o
 -11   5  27        253.43        173.97       114.06 o
  -9   5  27        186.97        295.50       104.75 o
  -7   5  27        179.15        268.26       128.84 o
  -5   5  27        477.70        584.61       101.90 o
  -3   5  27         39.56          9.66        70.06 o
  -1   5  27        327.85        299.39        78.94 o
   1   5  27       1920.97       2098.76       163.89 o
   3   5  27        192.24        374.76        74.39 o
   5   5  27        109.07        115.66        75.15 o
   7   5  27       1337.99       1162.78       144.29 o
   9   5  27          2.83        -88.53        88.53 o
  11   5  27        191.37         37.48       125.77 o
 -12   6  27        346.72        356.12       127.35 o
 -10   6  27        123.96         73.25       108.00 o
  -8   6  27       1387.10       1424.94       161.60 o
  -6   6  27        390.40        313.06       100.88 o
  -4   6  27       1375.16       1338.79       133.80 o
  -2   6  27        117.19        216.84       100.30 o
   0   6  27        320.91        375.68       120.34 o
   2   6  27       4115.88       3770.76       164.27 o
   4   6  27        365.43        332.15        67.99 o
   6   6  27       3220.41       2800.97       309.57 o
   8   6  27         41.12        -34.74        98.98 o
  10   6  27          8.49        -10.30       109.96 o
 -11   7  27        110.41        148.47       119.35 o
  -9   7  27         57.84        123.21       103.47 o
  -7   7  27          6.13         28.22        94.71 o
  -5   7  27        209.88        316.73       105.19 o
  -3   7  27         77.14         63.53        96.88 o
  -1   7  27        570.71        611.03       127.19 o
   1   7  27        499.82        534.24       125.06 o
   3   7  27       1334.65       1396.97       129.60 o
   5   7  27        895.73        669.80        96.75 o
   7   7  27        259.89        252.31       105.60 o
   9   7  27         91.08        -19.79       135.93 o
 -10   8  27          4.61        222.69       121.14 o
  -8   8  27          6.58         88.97       103.75 o
  -6   8  27         79.18        173.95       100.19 o
  -4   8  27        901.69       1062.70       177.17 o
  -2   8  27        470.43        366.55       152.95 o
   0   8  27        766.82        909.99       148.75 o
   2   8  27        963.54       1050.90       136.51 o
   4   8  27          1.00         10.68        96.96 o
   6   8  27        916.75        862.89       145.94 o
   8   8  27        657.57        470.48       191.94 o
  -7   9  27          0.34         24.84       109.00 o
  -5   9  27         97.11        130.17       126.17 o
  -3   9  27         43.14        166.98       127.13 o
  -1   9  27         97.38        110.96       102.01 o
   1   9  27       1558.60       1498.23       158.17 o
   3   9  27        326.31        322.75       111.31 o
   5   9  27         52.89         10.29        93.21 o
   7   9  27         34.09        327.77       499.60 o
  -6  10  27         27.56          2.88       142.21 o
  -4  10  27        148.44         58.18       123.20 o
  -2  10  27        387.84        309.04       142.97 o
   0  10  27       1036.81        714.23       152.48 o
   2  10  27        818.32        812.08       146.72 o
   4  10  27         53.59         51.61       156.85 o
  -3  11  27          0.73        -80.30       110.28 o
  -1  11  27        443.09        454.50       138.72 o
   1  11  27          6.00         93.62       157.94 o
 -14   0  28          3.65       -205.25       205.25 o
 -12   0  28         27.83        181.89       178.20 o
 -10   0  28        742.84        866.08       261.14 o
  -8   0  28        753.84        927.95       139.18 o
  -6   0  28      19049.34      17796.28       572.61 o
  -4   0  28      16669.25      16625.41       532.48 o
  -2   0  28       1224.50       1223.23       122.37 o
   0   0  28      13653.96      13004.56       436.88 o
   2   0  28       1237.30       1410.66       174.39 o
   4   0  28        191.76        128.66       127.82 o
   6   0  28      10329.64       9242.26       530.26 o
   8   0  28        290.33        453.58       173.86 o
  10   0  28        200.69         22.43       123.18 o
  12   0  28        785.24        697.84       341.29 o
 -13   1  28        355.98        162.88       128.12 o
 -11   1  28          1.30         39.78        84.81 o
  -9   1  28         40.87        160.67        62.36 o
  -7   1  28        194.06        211.42        62.81 o
  -5   1  28       3336.87       3226.73       143.27 o
  -3   1  28          1.31         25.36        49.43 o
  -1   1  28        304.71        368.62        60.91 o
   1   1  28        850.92       1170.15        98.15 o
   3   1  28        383.11        423.35        94.77 o
   5   1  28        267.85        428.22       106.40 o
   7   1  28       1166.12       1137.71       154.01 o
   9   1  28        203.05         60.10        91.74 o
  11   1  28        328.25        433.24       124.47 o
 -12   2  28        206.20        149.74       105.87 o
 -10   2  28       2059.22       2299.50       254.92 o
  -8   2  28         43.69         82.32        56.78 o
  -6   2  28       1682.23       2102.89       125.45 o
  -4   2  28      19227.47      18819.78       447.10 o
  -2   2  28         56.78        178.93        54.98 o
   0   2  28       2016.59       2229.34       135.91 o
   2   2  28       1837.58       2016.78       129.57 o
   4   2  28       2814.87       3082.78       198.79 o
   6   2  28          9.78        -24.97        80.30 o
   8   2  28        228.92        178.91        97.00 o
  10   2  28         25.22        -86.67        86.67 o
  12   2  28        700.71        674.61       131.59 o
 -13   3  28         79.63        -31.50       105.90 o
 -11   3  28        158.60        141.30       102.29 o
  -9   3  28        384.49        282.91        97.71 o
  -7   3  28         53.05        -42.07        61.62 o
  -5   3  28       1645.00       1810.89       114.91 o
  -3   3  28       5429.77       5384.60       212.99 o
  -1   3  28       2856.02       2996.08       155.51 o
   1   3  28       1007.25       1087.33       107.54 o
   3   3  28        276.47        330.16        88.07 o
   5   3  28       2614.18       2877.99       196.53 o
   7   3  28        197.81        180.04        90.18 o
   9   3  28        488.88        390.17       120.46 o
  11   3  28          1.33        -79.98        86.29 o
 -12   4  28         92.43        110.82       107.98 o
 -10   4  28        508.38        654.04       129.59 o
  -8   4  28        168.09        162.81        97.32 o
  -6   4  28       1644.10       1764.27       149.59 o
  -4   4  28       1801.94       2376.87       161.12 o
  -2   4  28        176.95        294.00        76.70 o
   0   4  28       5857.33       5530.21       207.15 o
   2   4  28        623.79        852.81       101.11 o
   4   4  28        314.62        414.22       103.54 o
   6   4  28        396.93        387.59        97.77 o
   8   4  28        961.08       1071.73       146.91 o
  10   4  28          5.19        135.45       114.16 o
 -11   5  28         50.17         37.61       104.90 o
  -9   5  28       1666.15       1526.16       165.93 o
  -7   5  28        422.64        383.19       108.59 o
  -5   5  28        728.99        727.97       107.88 o
  -3   5  28          4.89         -6.73        87.39 o
  -1   5  28         93.08        147.26        87.15 o
   1   5  28       4197.93       4150.58       212.60 o
   3   5  28       4701.92       4391.91       174.11 o
   5   5  28       5704.21       5214.63       215.61 o
   7   5  28        130.36         32.44        87.55 o
   9   5  28         27.21        -97.09        97.09 o
  11   5  28         12.36          2.89        92.52 o
 -10   6  28        591.05        627.77       192.22 o
  -8   6  28        240.16        215.81       129.69 o
  -6   6  28        706.17        718.78       117.15 o
  -4   6  28        689.64        675.05       112.95 o
  -2   6  28        707.15        663.51       125.89 o
   0   6  28          5.59        -39.25        85.05 o
   2   6  28       1036.77       1044.08       115.30 o
   4   6  28       2117.84       1959.11       121.82 o
   6   6  28          4.53         37.79        88.37 o
   8   6  28        636.66        413.42       120.80 o
  10   6  28          2.72       -108.40       108.40 o
 -11   7  28        136.86        132.34       122.69 o
  -9   7  28        202.94        257.42       114.61 o
  -7   7  28        154.09        193.77        97.61 o
  -5   7  28       1768.89       1681.38       167.12 o
  -3   7  28       1037.66       1366.48       171.20 o
  -1   7  28       1297.28       1315.89       168.03 o
   1   7  28        520.59        481.44       121.78 o
   3   7  28        379.92        422.37       118.47 o
   5   7  28        662.16        418.00        89.25 o
   7   7  28        149.53       -125.16       125.16 o
   9   7  28         44.03        114.15       117.15 o
  -8   8  28         65.94          0.68       101.85 o
  -6   8  28         49.94        114.56       103.50 o
  -4   8  28          1.87         78.97       112.77 o
  -2   8  28         81.14         40.64       131.34 o
   0   8  28        486.90        439.24       129.71 o
   2   8  28         32.90         61.46        84.95 o
   4   8  28          0.53         70.51        96.93 o
   6   8  28         34.93        -61.16       111.44 o
   8   8  28          9.88        276.54       172.32 o
  -7   9  28        128.80        221.11       117.67 o
  -5   9  28        582.67        699.32       162.09 o
  -3   9  28        399.85        544.45       152.52 o
  -1   9  28       1460.05       1348.98       183.09 o
   1   9  28        671.38        829.41       152.79 o
   3   9  28          2.54         10.36       120.57 o
   5   9  28         85.24        210.81       115.08 o
   7   9  28         27.81       -143.20       499.60 o
  -6  10  28        143.48        182.24       143.87 o
  -4  10  28         46.57         45.29       122.15 o
  -2  10  28         16.28        -58.47       108.33 o
   0  10  28        220.37         46.18       203.93 o
   2  10  28        107.44         34.67       121.26 o
   4  10  28         20.15       -157.20       157.20 o
  -1  11  28        112.90        220.45       131.04 o
 -13   1  29        358.55        293.96       197.73 o
 -11   1  29        999.63       1003.55       139.92 o
  -9   1  29       2099.06       2061.85       129.92 o
  -7   1  29        914.65        896.54        91.41 o
  -5   1  29       2830.24       2733.61       135.91 o
  -3   1  29         13.97        -13.23        48.94 o
  -1   1  29        158.33        213.28        55.88 o
   1   1  29        326.89        467.49        91.65 o
   3   1  29       4914.11       4940.36       225.77 o
   5   1  29       1394.26       1266.48       156.11 o
   7   1  29       3146.95       3708.71       258.29 o
   9   1  29       1329.54       1353.85       155.74 o
  11   1  29       1322.92       1411.20       155.25 o
 -12   2  29        148.71        224.78       105.61 o
 -10   2  29        101.93        200.80        97.65 o
  -8   2  29        403.96        369.26        74.24 o
  -6   2  29         16.33        -40.18        51.08 o
  -4   2  29        465.49        746.28        87.69 o
  -2   2  29        135.14        168.94        54.38 o
   0   2  29       2763.87       3091.75       183.38 o
   2   2  29        609.93        775.46       113.29 o
   4   2  29         29.50        148.31        82.63 o
   6   2  29       1032.60       1011.31       148.88 o
   8   2  29         72.47         52.57        90.44 o
  10   2  29         13.00         85.55       100.79 o
  12   2  29       1276.97       1334.52       165.34 o
 -13   3  29         91.34       -112.09       112.09 o
 -11   3  29       1685.77       1656.93       175.77 o
  -9   3  29        175.10        143.76        95.02 o
  -7   3  29        508.97        590.61        92.71 o
  -5   3  29       2290.93       2604.24       135.37 o
  -3   3  29         10.48          8.00        53.73 o
  -1   3  29       3570.79       3880.81       174.01 o
   1   3  29       1953.37       2034.63       134.70 o
   3   3  29       4473.18       4239.49       272.31 o
   5   3  29        325.80        297.26        96.66 o
   7   3  29       3014.76       2920.65       199.47 o
   9   3  29        155.43         58.61       102.75 o
  11   3  29          3.76        -33.76        94.00 o
 -12   4  29          4.41        -40.10        97.76 o
 -10   4  29        543.16        522.88       120.41 o
  -8   4  29        249.31        175.73        96.62 o
  -6   4  29        482.97        633.24       106.33 o
  -4   4  29          0.52         42.53        68.59 o
  -2   4  29        815.07        714.48        94.62 o
   0   4  29         16.89        121.35        68.32 o
   2   4  29        985.33       1162.40       114.41 o
   4   4  29       3719.59       3476.92       212.53 o
   6   4  29        970.13        954.55       123.70 o
   8   4  29       1303.14       1507.85       170.53 o
  10   4  29        146.43        -79.36       110.69 o
 -11   5  29       1453.02       1539.86       184.33 o
  -9   5  29        589.12        531.33       119.18 o
  -7   5  29        883.17        789.58       124.80 o
  -5   5  29        962.44        880.89       116.49 o
  -3   5  29          2.59         91.90        90.88 o
  -1   5  29        443.95        476.47       110.32 o
   1   5  29        219.93        146.98        73.30 o
   3   5  29        269.71        436.08        77.85 o
   5   5  29        312.34        259.72        85.44 o
   7   5  29       1095.62        945.10       140.59 o
   9   5  29         33.20         96.75       127.46 o
  11   5  29        182.32          8.10       149.46 o
 -10   6  29       1082.86       1095.61       155.76 o
  -8   6  29         98.65         23.42        96.46 o
  -6   6  29       2180.85       1936.17       175.82 o
  -4   6  29        845.85        743.65       134.75 o
  -2   6  29        304.21        245.49       108.70 o
   0   6  29         21.93         41.84        87.81 o
   2   6  29        901.26       1272.30       157.94 o
   4   6  29         16.08         88.50        61.66 o
   6   6  29       1178.85       1056.51       140.82 o
   8   6  29       1114.70       1019.80       161.31 o
  10   6  29        243.60        193.40       126.24 o
  -9   7  29        517.31        506.06       150.88 o
  -7   7  29        311.31        298.13       110.65 o
  -5   7  29        282.94        249.06       121.04 o
  -3   7  29        104.19        148.61       107.07 o
  -1   7  29        340.25        278.49       121.67 o
   1   7  29       1220.52       1202.16       165.95 o
   3   7  29         51.10          3.40        75.18 o
   5   7  29         74.29        116.76       120.24 o
   7   7  29        444.78        291.43       120.72 o
   9   7  29        469.16        380.30       144.91 o
  -8   8  29          5.66         61.74       105.99 o
  -6   8  29       1003.08        737.97       165.92 o
  -4   8  29        339.10        578.33       150.04 o
  -2   8  29       1492.87       1376.72       177.65 o
   0   8  29         19.38         49.62       101.80 o
   2   8  29       1425.11       1676.00       193.54 o
   4   8  29         20.10        -42.99       148.82 o
   6   8  29        301.06        632.69       204.32 o
   8   8  29        401.14        449.66       256.96 o
  -7   9  29        216.46        295.86       139.35 o
  -5   9  29        230.49        110.31       130.03 o
  -3   9  29        206.22        323.30       128.50 o
  -1   9  29        199.61        291.22       131.11 o
   1   9  29        708.60        750.57       132.20 o
   3   9  29        160.78         73.77       103.39 o
   5   9  29        171.26        157.82       134.12 o
  -4  10  29         11.08         68.77       123.66 o
  -2  10  29         78.49        130.41       125.94 o
   0  10  29        225.11        155.95       119.90 o
   2  10  29        405.79        427.02       131.01 o
   4  10  29          4.12        -30.84       157.28 o
 -12   0  30         37.45          1.59       170.25 o
 -10   0  30         39.18         85.53        87.43 o
  -8   0  30       2995.88       3194.79       243.20 o
  -6   0  30       1153.47       1214.30       133.98 o
  -4   0  30       4438.49       4374.11       216.85 o
  -2   0  30        343.86        279.90        88.71 o
   0   0  30         13.16        -54.33        86.00 o
   2   0  30       7110.88       6976.23       352.85 o
   4   0  30        887.92        876.97       189.32 o
   6   0  30       4457.68       4852.90       387.31 o
   8   0  30       1230.03       1291.17       242.24 o
  10   0  30        476.00        572.59       162.09 o
  12   0  30        562.54        288.88       197.30 o
 -13   1  30          0.37        135.19       120.02 o
 -11   1  30          3.13         81.61        95.30 o
  -9   1  30        112.83        263.92        73.67 o
  -7   1  30          3.81        -19.79        54.80 o
  -5   1  30         26.75        173.36        59.82 o
  -3   1  30        242.63        203.82        58.89 o
  -1   1  30        124.75         59.62        58.05 o
   1   1  30       3153.23       3350.07       186.74 o
   3   1  30        129.89        158.28        81.62 o
   5   1  30       1297.38       1279.30       156.25 o
   7   1  30        316.41        249.75       112.75 o
   9   1  30        100.09          7.41        94.11 o
  11   1  30        477.74        435.12       130.71 o
 -12   2  30        240.71        191.01       108.34 o
 -10   2  30          1.31        140.07        94.68 o
  -8   2  30         13.59         -7.08        59.28 o
  -6   2  30        104.00        104.44        59.79 o
  -4   2  30       2971.02       3132.26       147.31 o
  -2   2  30       3536.05       3420.72       137.50 o
   0   2  30       6856.16       7055.66       238.69 o
   2   2  30       7795.11       7864.75       296.53 o
   4   2  30         14.67         21.12        78.56 o
   6   2  30       3275.45       3275.14       262.27 o
   8   2  30        804.90       1022.40       188.80 o
  10   2  30        692.08        583.61       138.76 o
 -11   3  30        146.75        272.19       106.81 o
  -9   3  30         68.03         25.16        90.72 o
  -7   3  30          1.76        -63.56        65.96 o
  -5   3  30        543.69        440.77        72.60 o
  -3   3  30         82.69        186.95        64.21 o
  -1   3  30       6907.34       7010.29       263.75 o
   1   3  30          5.60        110.13        66.82 o
   3   3  30        340.32        368.37        98.13 o
   5   3  30        196.35        210.06        96.25 o
   7   3  30        947.88        942.20       130.63 o
   9   3  30         32.93          6.93       115.45 o
  11   3  30        555.81        321.27       124.73 o
 -12   4  30        101.93        169.30       108.67 o
 -10   4  30         94.47          0.37        93.18 o
  -8   4  30        523.61        630.89       121.51 o
  -6   4  30         51.35         19.23        80.10 o
  -4   4  30        279.16        326.66        83.56 o
  -2   4  30       5237.29       4865.06       212.65 o
   0   4  30       4703.90       4573.71       195.65 o
   2   4  30       9843.62       9591.67       306.94 o
   4   4  30        595.05        539.45       108.84 o
   6   4  30        929.85       1104.72       133.26 o
   8   4  30        498.23        599.02       127.66 o
  10   4  30          3.31        -97.03        97.03 o
 -11   5  30        125.00        390.24       124.93 o
  -9   5  30        205.13        193.70       103.29 o
  -7   5  30       1833.99       1909.29       175.68 o
  -5   5  30       2158.19       1911.42       160.65 o
  -3   5  30         19.24         77.12        86.28 o
  -1   5  30        252.55        276.57        98.91 o
   1   5  30       3724.94       3995.56       196.01 o
   3   5  30       1136.88       1256.51       110.97 o
   5   5  30       1886.62       1758.24       145.29 o
   7   5  30       1127.55       1294.87       156.98 o
   9   5  30         28.90        179.60       112.86 o
 -10   6  30        316.64        546.14       133.43 o
  -8   6  30         46.63        -28.68        92.70 o
  -6   6  30        182.03        177.68        96.83 o
  -4   6  30        496.69        578.14       131.34 o
  -2   6  30          1.66        -29.83       100.06 o
   0   6  30         74.74        -13.46        94.91 o
   2   6  30       1697.02       1914.47       169.61 o
   4   6  30        650.74        589.19        98.36 o
   6   6  30       1690.42       1607.75       167.36 o
   8   6  30         11.42        -29.92       103.58 o
  -9   7  30        233.85        312.98       125.45 o
  -7   7  30        149.27        261.98       111.74 o
  -5   7  30         92.80        174.74       119.86 o
  -3   7  30       2024.29       1759.87       190.92 o
  -1   7  30         23.77         14.04        96.03 o
   1   7  30        880.38       1032.26       152.35 o
   3   7  30        510.41        482.45        99.99 o
   5   7  30        763.30        678.75       567.23 o
   7   7  30        867.67        430.13       149.51 o
  -8   8  30          3.00         22.47       104.81 o
  -6   8  30          0.94        249.77       132.62 o
  -4   8  30        339.68        188.18       158.74 o
  -2   8  30          2.02         88.60       106.76 o
   0   8  30        159.30        298.97       122.28 o
   2   8  30        111.05        140.09        84.33 o
   4   8  30        261.47        415.73       114.39 o
   6   8  30          2.28       -107.31       150.36 o
  -7   9  30        404.94        383.48       276.76 o
  -5   9  30         22.64         -7.04       113.04 o
  -3   9  30       1413.35       1201.20       195.21 o
  -1   9  30         81.90        176.18       123.03 o
   1   9  30       1306.70       1055.39       147.03 o
   3   9  30        209.62        239.64       116.12 o
   5   9  30        110.38        -18.45        97.58 o
  -4  10  30          0.37         48.98       115.37 o
  -2  10  30          8.89         64.94       121.00 o
   0  10  30        132.72         78.20       119.18 o
   2  10  30        109.58        292.68       117.56 o
 -13   1  31        149.74        221.60       126.42 o
 -11   1  31        409.96        177.80        99.71 o
  -9   1  31       2261.25       2331.84       145.53 o
  -7   1  31        332.22        304.49        74.21 o
  -5   1  31       4032.15       4207.91       156.99 o
  -3   1  31        215.27        185.25        58.94 o
  -1   1  31       4181.09       4280.55       200.04 o
   1   1  31       2053.01       2661.00       185.50 o
   3   1  31        548.72        627.71       114.07 o
   5   1  31       2061.19       2121.28       194.28 o
   7   1  31          4.16         41.07        97.58 o
   9   1  31       1291.93       1271.97       155.31 o
  11   1  31          2.76        -90.98        90.98 o
 -12   2  31         68.76        -31.85        95.04 o
 -10   2  31        607.33        576.87       120.83 o
  -8   2  31         22.12         40.86        70.93 o
  -6   2  31          3.04        -52.88        52.88 o
  -4   2  31         11.99         49.76        53.43 o
  -2   2  31       1347.58       1491.15       112.14 o
   0   2  31        927.09        944.29        96.61 o
   2   2  31          3.68        121.69        82.22 o
   4   2  31          2.25        -72.07        72.07 o
   6   2  31        147.97        218.13       107.76 o
   8   2  31        332.83        440.88       111.79 o
  10   2  31        639.22        608.30       139.63 o
 -11   3  31        328.95        371.85       117.70 o
  -9   3  31         75.12        120.68        93.80 o
  -7   3  31        123.81        -55.50        67.56 o
  -5   3  31       4254.26       4478.23       197.57 o
  -3   3  31       7043.91       6989.12       263.07 o
  -1   3  31       8285.44       8313.08       275.73 o
   1   3  31       7796.58       7802.69       264.58 o
   3   3  31       2657.94       2925.38       202.45 o
   5   3  31         12.76         32.08        94.81 o
   7   3  31         15.47          7.40        78.95 o
   9   3  31         53.41         15.29       104.90 o
  11   3  31         58.15         15.58        99.22 o
 -12   4  31          8.14         62.70       103.12 o
 -10   4  31        292.87        360.81       117.17 o
  -8   4  31        385.68        238.51       103.75 o
  -6   4  31       1485.83       1435.51       202.67 o
  -4   4  31       1255.51       1305.94       131.46 o
  -2   4  31          7.39         43.92        58.21 o
   0   4  31       2562.67       2655.29       162.68 o
   2   4  31        808.50        987.03       113.77 o
   4   4  31        165.46        182.91        94.82 o
   6   4  31         14.28        -26.91        83.04 o
   8   4  31        203.08        391.57       119.70 o
  10   4  31         92.79         70.29       116.43 o
 -11   5  31         62.64        170.35       108.31 o
  -9   5  31        962.35       1028.84       158.52 o
  -7   5  31         12.28         99.08        87.12 o
  -5   5  31       1743.91       1721.46       151.99 o
  -3   5  31       2662.20       2614.39       239.82 o
  -1   5  31          5.27        -62.02        80.38 o
   1   5  31       1075.33       1226.77       123.28 o
   3   5  31        189.24        270.62        95.68 o
   5   5  31        812.69        851.55       112.45 o
   7   5  31         89.65        224.01       128.70 o
   9   5  31        182.79         34.89       110.04 o
 -10   6  31        342.93        279.32       150.63 o
  -8   6  31        518.90        432.26       119.51 o
  -6   6  31        457.08        388.91       108.26 o
  -4   6  31       1474.60       1762.02       188.80 o
  -2   6  31        314.06        271.05       152.49 o
   0   6  31       3398.50       3517.38       253.83 o
   2   6  31        395.35        428.50       109.11 o
   4   6  31        157.18        156.55        80.11 o
   6   6  31         10.49        -58.76       136.84 o
   8   6  31        178.30         70.74       109.92 o
  -9   7  31        130.80        123.86       113.84 o
  -7   7  31         47.55         17.89        94.11 o
  -5   7  31       1390.40       1239.05       184.60 o
  -3   7  31         25.75         19.15       117.58 o
  -1   7  31         79.21         56.41       140.55 o
   1   7  31         90.84        198.85        98.55 o
   3   7  31        512.76        351.84        93.39 o
   5   7  31        255.76         73.97       304.69 o
   7   7  31         68.06         85.48       112.63 o
  -8   8  31        324.89        527.90       132.92 o
  -6   8  31        101.19         90.76       129.69 o
  -4   8  31       2392.60       2661.93       261.30 o
  -2   8  31        576.22        795.70       155.79 o
   0   8  31        395.93        324.24       169.03 o
   2   8  31       2178.93       1998.37       164.87 o
   4   8  31        108.21        126.22       107.42 o
   6   8  31        230.24        331.95       197.20 o
  -5   9  31        118.35        391.74       148.61 o
  -3   9  31        447.87        496.13       152.37 o
  -1   9  31        313.79        303.60       138.44 o
   1   9  31        101.26        136.34       107.11 o
   3   9  31        252.30        400.87       161.22 o
   5   9  31        126.27        273.63       457.44 o
  -2  10  31          3.96         58.53       122.64 o
   0  10  31        401.57        380.24       173.62 o
 -12   0  32          2.50       -101.83       210.02 o
 -10   0  32       5082.75       5125.86       269.79 o
  -8   0  32         52.88         76.78        89.82 o
  -6   0  32       5621.76       5564.77       263.93 o
  -4   0  32        270.25        339.81        97.37 o
  -2   0  32         91.81        140.45        78.12 o
   0   0  32         50.30        -28.02       104.38 o
   2   0  32        425.02        508.09       156.97 o
   4   0  32        361.38        229.22       175.82 o
   6   0  32        778.04        985.73       225.86 o
   8   0  32       5781.77       5535.02      1079.56 o
  10   0  32          4.29        -45.96       117.02 o
 -11   1  32         21.31        186.22        97.01 o
  -9   1  32        297.44        148.95        78.17 o
  -7   1  32        691.55        652.25        82.41 o
  -5   1  32          2.17         91.57        56.83 o
  -3   1  32       3202.67       3351.71       144.09 o
  -1   1  32        557.37        572.41        80.69 o
   1   1  32       1813.52       1854.81       159.03 o
   3   1  32       1455.38       1661.00       170.76 o
   5   1  32        113.00         81.62        98.61 o
   7   1  32        247.91        235.53       123.24 o
   9   1  32          0.20        -86.99        94.22 o
  11   1  32          0.91        -90.25        90.25 o
 -12   2  32        445.14        219.19       110.86 o
 -10   2  32        378.58        392.45       109.17 o
  -8   2  32         54.65         -2.03        68.56 o
  -6   2  32       1303.31       1366.06       109.22 o
  -4   2  32       1278.33       1431.76       105.09 o
  -2   2  32       2797.27       3187.39       160.58 o
   0   2  32         84.51        124.82        76.87 o
   2   2  32        800.94       1097.20       139.94 o
   4   2  32        983.81        986.46       142.32 o
   6   2  32       2459.30       2168.65       204.46 o
   8   2  32       1941.44       2176.44       190.29 o
  10   2  32         21.25       -111.84       147.80 o
 -11   3  32        583.05        517.53       130.38 o
  -9   3  32         15.80        -83.36        83.36 o
  -7   3  32        260.00        310.85        84.98 o
  -5   3  32       1847.68       1799.39       139.91 o
  -3   3  32        252.48        420.84        81.81 o
  -1   3  32         97.94        143.04        71.88 o
   1   3  32        211.30        382.58       133.58 o
   3   3  32       1797.54       1953.40       170.36 o
   5   3  32        232.98         78.54        95.10 o
   7   3  32        320.54        344.95       105.26 o
   9   3  32        196.40        110.91       122.54 o
 -10   4  32        590.70        553.18       131.03 o
  -8   4  32          1.11         55.92        87.00 o
  -6   4  32       1072.14       1139.15       129.80 o
  -4   4  32        698.23        600.33       134.35 o
  -2   4  32         54.84         27.71        50.30 o
   0   4  32       3152.21       3084.22       204.32 o
   2   4  32       2453.13       2472.71       189.05 o
   4   4  32         50.92        -82.30        82.30 o
   6   4  32        534.46        494.82       111.97 o
   8   4  32         37.01        -61.74        92.54 o
  10   4  32         13.80        -31.88       111.24 o
 -11   5  32        289.87         95.36       117.81 o
  -9   5  32        811.95        820.19       142.12 o
  -7   5  32        538.61        458.71       178.21 o
  -5   5  32       1109.82       1271.23       172.22 o
  -3   5  32        107.68         66.74        97.89 o
  -1   5  32        569.14        601.57       123.17 o
   1   5  32        116.74        163.62        81.44 o
   3   5  32        917.69        955.60       129.22 o
   5   5  32         38.51         36.80        77.75 o
   7   5  32        404.28        394.42       131.13 o
   9   5  32         93.54         17.14       115.57 o
 -10   6  32        652.08        427.34       194.29 o
  -8   6  32          3.60          3.80        99.56 o
  -6   6  32        361.13        196.02       196.96 o
  -4   6  32         35.84         39.52        93.32 o
  -2   6  32        511.96        539.01       133.84 o
   0   6  32        316.21        357.52       108.66 o
   2   6  32        372.09        483.51       109.56 o
   4   6  32        613.90        511.59       101.54 o
   6   6  32         23.05         59.33        95.76 o
   8   6  32       1306.89       1202.42       249.05 o
  -9   7  32        308.08        223.90       119.16 o
  -7   7  32         16.34        121.56       126.54 o
  -5   7  32        424.45        628.62       154.84 o
  -3   7  32         51.52        -10.54       100.93 o
  -1   7  32       1009.06       1178.24       171.89 o
   1   7  32        128.22        101.75        94.40 o
   3   7  32        226.94        201.28       120.49 o
   5   7  32         78.29         42.18       156.73 o
   7   7  32        977.23        999.83       164.95 o
  -6   8  32        124.31        155.91       129.98 o
  -4   8  32        441.73        652.64       156.07 o
  -2   8  32        113.26        115.60       186.71 o
   0   8  32         31.14          0.45       108.18 o
   2   8  32         27.36         88.09        85.79 o
   4   8  32        101.38        -92.87       331.74 o
   6   8  32         46.11        -30.20       144.76 o
  -5   9  32        291.47        376.64       149.71 o
  -3   9  32         85.53        266.66       137.96 o
  -1   9  32        818.20        774.50       172.47 o
   1   9  32         46.87        -11.52       184.53 o
   3   9  32        942.17        727.90       156.39 o
 -11   1  33       1610.32       1411.08       164.65 o
  -9   1  33        137.69        124.50        67.15 o
  -7   1  33       1416.61       1370.44       108.30 o
  -5   1  33         97.74         42.07        56.00 o
  -3   1  33         62.54         84.38        56.87 o
  -1   1  33        402.31        415.78        95.34 o
   1   1  33       3580.13       3967.28       214.92 o
   3   1  33       3249.53       3440.25       246.58 o
   5   1  33       1565.33       1376.25       174.53 o
   7   1  33       3664.96       3725.40       311.00 o
   9   1  33          5.92       -117.89       117.89 o
 -12   2  33         78.34         23.06       110.77 o
 -10   2  33          4.05         19.39        94.39 o
  -8   2  33         41.26        -69.56        69.56 o
  -6   2  33        117.16        121.58        64.66 o
  -4   2  33         94.30        139.68        62.69 o
  -2   2  33        874.12       1023.19       100.58 o
   0   2  33        128.26        144.87        84.75 o
   2   2  33        164.77        134.60        86.31 o
   4   2  33          1.27        -76.04        84.84 o
   6   2  33         29.72        -33.23        95.29 o
   8   2  33         35.18         -3.34        88.16 o
  10   2  33         78.93        -49.03       189.24 o
 -11   3  33        364.38        167.11       105.62 o
  -9   3  33         52.43        191.21       100.55 o
  -7   3  33          6.12        -10.85        68.46 o
  -5   3  33        164.93         59.01        72.30 o
  -3   3  33       3349.96       3600.62       183.81 o
  -1   3  33        236.05        247.79       111.77 o
   1   3  33       9766.71       9599.10       352.49 o
   3   3  33       1958.80       2134.54       179.21 o
   5   3  33       1048.67        924.43       172.47 o
   7   3  33        588.89        390.90       107.97 o
   9   3  33        335.94        263.46       179.36 o
 -10   4  33        190.17        466.97       128.80 o
  -8   4  33        576.20        450.20       116.00 o
  -6   4  33         35.26        109.28        83.57 o
  -4   4  33        990.71       1069.14       174.08 o
  -2   4  33       1378.41       1394.27       146.32 o
   0   4  33        305.90        489.88        94.73 o
   2   4  33       1052.06       1029.72       132.12 o
   4   4  33        538.37        523.58       119.40 o
   6   4  33        184.32        272.95        98.42 o
   8   4  33          6.12        -65.94        97.49 o
  -9   5  33          0.57        130.17       109.01 o
  -7   5  33        143.02        112.71        92.46 o
  -5   5  33        505.44        557.58       127.72 o
  -3   5  33        273.39        362.54       112.06 o
  -1   5  33         56.11          2.31        83.85 o
   1   5  33       3354.53       3319.89       196.40 o
   3   5  33        389.82        535.43       116.17 o
   5   5  33        637.86        642.62       114.80 o
   7   5  33       1679.62       1632.61       183.55 o
   9   5  33        196.84        125.60       121.30 o
  -8   6  33        146.53        219.89       106.51 o
  -6   6  33        245.68        355.56       126.48 o
  -4   6  33       2097.99       2011.04       199.73 o
  -2   6  33        524.90        503.73       136.08 o
   0   6  33        334.78        255.55       105.63 o
   2   6  33       3713.82       3900.85       241.99 o
   4   6  33          4.92         -4.68        79.79 o
   6   6  33        982.21        739.89       140.56 o
   8   6  33         11.28       -128.38       128.38 o
  -7   7  33        282.09        226.71       126.57 o
  -5   7  33        406.66        481.87       147.01 o
  -3   7  33         79.80        222.43       122.75 o
  -1   7  33         38.09         31.58       175.07 o
   1   7  33        227.44        275.88       112.27 o
   3   7  33        733.32        644.37       180.05 o
   5   7  33         67.86         50.12       173.43 o
   7   7  33        658.42        487.11       213.41 o
  -6   8  33         28.08        229.82       131.51 o
  -4   8  33        172.52         95.50       122.53 o
  -2   8  33        767.52        648.64       151.33 o
   0   8  33        899.14        937.76       178.96 o
   2   8  33        365.14        406.18       109.04 o
   4   8  33         21.32         58.06       161.64 o
  -3   9  33         34.52         18.31       128.53 o
  -1   9  33         48.94         30.37       120.90 o
   1   9  33        271.42        394.78       126.93 o
   3   9  33         39.21        223.53       167.42 o
 -10   0  34        190.08        314.20       108.18 o
  -8   0  34        854.13        880.59       140.25 o
  -6   0  34       1051.31       1030.32       192.22 o
  -4   0  34       1410.19       1460.69       201.85 o
  -2   0  34       3263.24       3098.70       263.06 o
   0   0  34       1223.61       1296.25       183.22 o
   2   0  34       2307.20       2490.54       296.55 o
   4   0  34         63.97         80.72       148.60 o
   6   0  34        144.94         36.86       148.53 o
   8   0  34       2950.94       3199.10       375.06 o
  10   0  34        532.96        618.78       179.51 o
 -11   1  34         18.84        168.92       132.88 o
  -9   1  34          8.87         60.22        65.72 o
  -7   1  34          3.11         15.32        61.34 o
  -5   1  34        154.34        181.20        64.81 o
  -3   1  34         35.10         50.38        63.33 o
  -1   1  34        413.93        470.51       101.46 o
   1   1  34        105.00        135.21       122.51 o
   3   1  34        113.74         82.68        97.24 o
   5   1  34        162.28         56.36        99.98 o
   7   1  34        277.32        227.99       127.29 o
   9   1  34          3.35       -162.20       162.20 o
 -10   2  34        563.25        439.50       117.90 o
  -8   2  34        431.27        395.69        95.21 o
  -6   2  34        542.81        545.45        81.28 o
  -4   2  34       6551.37       6474.42       223.43 o
  -2   2  34         52.41         24.30        66.24 o
   0   2  34       5494.55       5843.30       256.70 o
   2   2  34       2000.30       2019.49       193.92 o
   4   2  34        557.95        660.90       133.66 o
   6   2  34         24.02        -11.47       116.66 o
   8   2  34         79.12         50.60       100.38 o
  10   2  34        304.59        199.60       126.69 o
 -11   3  34         42.78        209.60       105.98 o
  -9   3  34        145.75        157.52       101.93 o
  -7   3  34         38.13         34.79        74.15 o
  -5   3  34        335.62        343.92        93.22 o
  -3   3  34        753.79        804.52       104.46 o
  -1   3  34        275.95        248.27        82.65 o
   1   3  34        825.40       1009.84       131.95 o
   3   3  34         71.02         96.61        93.65 o
   5   3  34        188.19         96.56       131.59 o
   7   3  34        212.21        188.69       100.54 o
   9   3  34        202.79          8.10       109.50 o
 -10   4  34        355.56        477.39       126.25 o
  -8   4  34        257.65         31.61        97.45 o
  -6   4  34         29.06        -72.05        75.49 o
  -4   4  34       4891.94       4986.75       273.11 o
  -2   4  34          4.13        -71.45        86.70 o
   0   4  34       3630.15       3571.03       191.94 o
   2   4  34         31.95        -68.15        80.84 o
   4   4  34        331.19        301.60       108.11 o
   6   4  34        339.75        284.90       133.98 o
   8   4  34        143.76         62.91       112.18 o
  -9   5  34       1092.72       1029.03       154.73 o
  -7   5  34        341.24        295.37       107.69 o
  -5   5  34       1965.51       1929.70       198.07 o
  -3   5  34        528.28        403.53       118.90 o
  -1   5  34       1133.85       1023.19       142.71 o
   1   5  34        512.07        450.82       113.81 o
   3   5  34        444.77        394.46       109.58 o
   5   5  34        580.77        514.45       108.17 o
   7   5  34          7.10         18.52       104.86 o
  -8   6  34         27.68        -59.69        98.68 o
  -6   6  34       1546.46       1526.37       202.89 o
  -4   6  34        277.59        275.06       130.50 o
  -2   6  34         60.35         16.24        99.95 o
   0   6  34        542.72        669.12       134.50 o
   2   6  34        153.41        327.44       132.98 o
   4   6  34        541.59        444.86       154.10 o
   6   6  34        255.06        247.38       109.26 o
  -7   7  34         69.02         33.42       113.16 o
  -5   7  34        614.81        557.12       154.05 o
  -3   7  34        535.37        785.75       153.26 o
  -1   7  34        784.65        603.95       176.37 o
   1   7  34       2437.86       2524.55       211.74 o
   3   7  34         64.93         12.04       131.59 o
   5   7  34        371.67        479.77       209.94 o
  -6   8  34        291.76        160.80       132.72 o
  -4   8  34        244.40        347.48       140.01 o
  -2   8  34         58.77       -125.85       125.85 o
   0   8  34         44.44        206.86       155.02 o
   2   8  34         89.37        162.39        90.74 o
   4   8  34         16.30        200.57       162.42 o
  -3   9  34         70.20        182.56       169.22 o
  -1   9  34        171.79        118.19       126.57 o
   1   9  34        846.41        852.47       135.80 o
 -11   1  35       1450.01       1325.01       163.35 o
  -9   1  35       1550.95       1564.24       132.71 o
  -7   1  35        192.09        231.77        70.87 o
  -5   1  35       1853.47       2007.89       127.49 o
  -3   1  35        496.52        559.42        90.60 o
  -1   1  35         26.52         42.88        71.60 o
   1   1  35          3.10         54.21        80.20 o
   3   1  35        441.29        514.80       126.72 o
   5   1  35        112.70         66.98       103.99 o
   7   1  35       2775.96       2690.85       241.29 o
   9   1  35        456.88        490.68       133.35 o
 -10   2  35        302.62        342.60       111.04 o
  -8   2  35        125.51         69.07        78.61 o
  -6   2  35        209.02        196.31        70.29 o
  -4   2  35        243.54        235.96        80.22 o
  -2   2  35         36.98         36.48        70.55 o
   0   2  35        896.12        921.15       123.43 o
   2   2  35          6.12        128.64        88.32 o
   4   2  35          1.16       -105.18       105.18 o
   6   2  35        403.86        298.72       130.39 o
   8   2  35         41.37          4.24        96.77 o
  -9   3  35       1337.98       1351.30       165.67 o
  -7   3  35          2.23        -65.16        74.43 o
  -5   3  35       1453.64       1623.68       163.55 o
  -3   3  35       2099.58       2039.61       150.62 o
  -1   3  35       2013.04       1981.02       151.44 o
   1   3  35        484.98        583.73       116.26 o
   3   3  35        896.01        908.52       135.18 o
   5   3  35        455.73        446.83       134.35 o
   7   3  35       1051.27       1086.26       148.28 o
   9   3  35        920.66        518.52       146.76 o
 -10   4  35        303.78        317.84       114.60 o
  -8   4  35        379.22        326.05       115.44 o
  -6   4  35        529.51        527.89       142.62 o
  -4   4  35          0.69         71.10       105.87 o
  -2   4  35        418.28        261.10        98.33 o
   0   4  35        755.90        897.61       139.04 o
   2   4  35        292.31        320.65       109.14 o
   4   4  35        112.76         91.72        99.62 o
   6   4  35          1.46         67.30        95.13 o
   8   4  35        557.91        252.68       121.96 o
  -9   5  35        367.78        292.20       130.44 o
  -7   5  35        257.87        290.32       122.95 o
  -5   5  35       1071.49        970.06       152.07 o
  -3   5  35         24.44         92.43        97.04 o
  -1   5  35        349.13        330.08       112.45 o
   1   5  35         33.66        -83.38       101.21 o
   3   5  35        954.59        781.22       131.48 o
   5   5  35          7.74         54.33        86.06 o
   7   5  35       1586.05       1358.04       178.48 o
  -8   6  35         13.62         73.33       118.25 o
  -6   6  35        159.80        271.14       127.77 o
  -4   6  35        299.91        357.86       129.92 o
  -2   6  35        660.66        704.58       149.77 o
   0   6  35       1162.67       1216.20       161.81 o
   2   6  35        269.25        412.83       142.53 o
   4   6  35        977.01        762.33       168.90 o
   6   6  35         53.89        -13.44        98.59 o
  -7   7  35         95.99        188.20       129.74 o
  -5   7  35        399.61        532.62       160.27 o
  -3   7  35        343.37        314.04       136.69 o
  -1   7  35        233.21         -7.66       112.51 o
   1   7  35        288.62        416.27       122.47 o
   3   7  35         24.31        103.58       156.17 o
   5   7  35         14.09         26.10       169.59 o
  -4   8  35        366.21        397.39       183.10 o
  -2   8  35        884.85        566.86       160.80 o
   0   8  35        386.29        422.51       130.57 o
   2   8  35        650.98        576.18       143.23 o
 -10   0  36       1111.64        853.97       149.45 o
  -8   0  36        889.50        863.10       142.68 o
  -6   0  36        192.72        119.50        95.83 o
  -4   0  36       7334.98       6989.38       311.24 o
  -2   0  36        124.22        245.01       126.49 o
   0   0  36        802.70        860.37       168.75 o
   2   0  36       1351.59       1690.09       266.60 o
   4   0  36       1582.07       1629.26       268.43 o
   6   0  36       5833.39       5688.87       517.11 o
   8   0  36        176.91        134.67       173.23 o
  -9   1  36         18.46        -22.81        71.34 o
  -7   1  36         80.87        127.09        67.08 o
  -5   1  36         80.62        233.21        72.92 o
  -3   1  36        667.88        834.32       109.71 o
  -1   1  36          1.06        -69.89        69.89 o
   1   1  36         74.43         42.30        91.67 o
   3   1  36         53.42        -11.79        87.56 o
   5   1  36        369.63        458.72       126.97 o
   7   1  36         22.42         47.65       112.16 o
   9   1  36        149.37        205.15       118.21 o
 -10   2  36         11.28         37.41        91.90 o
  -8   2  36        237.63        209.17        89.15 o
  -6   2  36        120.71         92.09        65.07 o
  -4   2  36        348.95        403.01        88.74 o
  -2   2  36       2547.89       2390.99       185.71 o
   0   2  36         64.48         27.06        90.53 o
   2   2  36       3636.60       4219.42       250.74 o
   4   2  36         38.25        -60.97       101.97 o
   6   2  36        251.75        116.56       114.83 o
   8   2  36       1642.29       1630.72       180.00 o
  -9   3  36        567.21        303.30       115.75 o
  -7   3  36         60.36        -77.46        77.46 o
  -5   3  36        543.22        640.42       120.65 o
  -3   3  36        809.91        915.88       109.12 o
  -1   3  36        586.09        484.63       109.41 o
   1   3  36        441.99        355.55       111.29 o
   3   3  36         85.89        122.27       105.04 o
   5   3  36         16.46        -28.86       104.68 o
   7   3  36        701.39        804.53       138.51 o
  -8   4  36         57.76        -45.29        91.92 o
  -6   4  36        177.13        -26.30        96.19 o
  -4   4  36          5.50         80.96        94.89 o
  -2   4  36       1299.71       1332.16       157.27 o
   0   4  36        818.88        910.93       196.58 o
   2   4  36        918.07        821.48       205.84 o
   4   4  36          1.31        -16.02        93.00 o
   6   4  36        914.62       1105.67       148.84 o
   8   4  36         45.31       -135.08       173.62 o
  -9   5  36         15.46         49.09       102.31 o
  -7   5  36        606.66        562.05       153.72 o
  -5   5  36          1.36         -2.01       103.28 o
  -3   5  36        912.53        625.60       123.59 o
  -1   5  36          5.40          9.59        99.61 o
   1   5  36         48.38         73.87       121.34 o
   3   5  36        713.01        713.32       134.01 o
   5   5  36        259.62        193.18        97.38 o
   7   5  36       2500.76       2175.24       212.86 o
  -8   6  36        100.68        138.43       270.49 o
  -6   6  36          2.45        139.83       115.57 o
  -4   6  36        239.78        378.62       134.40 o
  -2   6  36          1.54         25.60        94.92 o
   0   6  36        514.69        397.79       128.35 o
   2   6  36        834.46        635.80       171.78 o
   4   6  36         53.42         -9.37       119.62 o
   6   6  36        118.49         58.16       109.84 o
  -5   7  36          2.20        158.65       127.00 o
  -3   7  36        859.08        857.41       164.32 o
  -1   7  36         23.01        173.69       104.61 o
   1   7  36       2924.06       2858.64       267.62 o
   3   7  36        131.93        169.09       135.54 o
  -2   8  36        464.24        489.31       148.95 o
   0   8  36          5.49        167.54       124.69 o
   2   8  36        814.68        808.60       187.07 o
  -9   1  37       2237.48       2061.41       157.39 o
  -7   1  37         41.42         20.82        61.78 o
  -5   1  37       3890.47       4141.81       196.55 o
  -3   1  37       4013.48       3989.27       225.56 o
  -1   1  37        482.90        501.30       106.86 o
   1   1  37       2438.47       2473.35       196.85 o
   3   1  37          1.04        -18.27        94.46 o
   5   1  37       1046.35       1075.94       174.36 o
   7   1  37        241.01        -16.44       117.23 o
 -10   2  37        176.73        274.34       182.57 o
  -8   2  37         18.00        -16.82        78.29 o
  -6   2  37         38.63         72.81        85.30 o
  -4   2  37       1175.40       1289.82       124.69 o
  -2   2  37        199.14        284.58       100.07 o
   0   2  37       4440.61       4573.49       253.54 o
   2   2  37        180.26        207.58       103.90 o
   4   2  37          6.51        -91.19       101.34 o
   6   2  37        201.49        147.29       126.15 o
   8   2  37         23.11         73.27       109.38 o
  -9   3  37        255.84        377.21       152.23 o
  -7   3  37         18.29        104.17        82.11 o
  -5   3  37        700.62        632.87       127.58 o
  -3   3  37       2014.16       2079.86       156.81 o
  -1   3  37         18.14         24.85        86.07 o
   1   3  37       1799.88       1918.95       183.40 o
   3   3  37        103.25        -74.59        88.67 o
   5   3  37        258.55        174.03       119.14 o
   7   3  37         49.79         31.69        94.83 o
  -8   4  37        574.69        547.94       126.25 o
  -6   4  37        658.40        553.11       135.02 o
  -4   4  37        640.31        956.23       150.36 o
  -2   4  37        182.44        137.15       100.79 o
   0   4  37          7.32        104.44       100.48 o
   2   4  37       1205.35       1103.12       144.70 o
   4   4  37        284.02        177.45       117.06 o
   6   4  37        552.92        322.42       166.96 o
  -7   5  37         25.09        106.11       114.19 o
  -5   5  37        375.34        173.91       156.17 o
  -3   5  37        382.18        471.03       118.45 o
  -1   5  37         34.13        -46.16       100.87 o
   1   5  37       1375.36       1199.67       184.78 o
   3   5  37         37.03         12.06       102.23 o
   5   5  37          4.98        -79.72        81.29 o
  -6   6  37        500.56        582.51       153.72 o
  -4   6  37       1235.27       1350.67       187.78 o
  -2   6  37        181.25        132.40       107.15 o
   0   6  37        766.56        813.82       169.56 o
   2   6  37         18.15         27.36       113.39 o
   4   6  37         33.36        134.21       168.11 o
  -5   7  37        116.84        238.32       137.02 o
  -3   7  37        139.53        123.55       180.74 o
  -1   7  37        785.87        880.35       248.74 o
   1   7  37        250.50        462.58       235.17 o
   3   7  37         31.58        112.08       132.57 o
  -8   0  38         18.86        -27.68        90.02 o
  -6   0  38       5460.18       5283.24       278.69 o
  -4   0  38       1153.60       1492.50       250.88 o
  -2   0  38       3133.94       3360.26       299.37 o
   0   0  38        410.41        390.28       159.93 o
   2   0  38         55.95         18.11       158.31 o
   4   0  38       2200.27       2082.91       309.59 o
   6   0  38        340.48        267.22       186.25 o
   8   0  38        340.48        483.73       236.05 o
  -9   1  38          0.03         85.55        86.53 o
  -7   1  38         25.89         13.94        67.94 o
  -5   1  38         26.19         56.84        72.05 o
  -3   1  38        162.16         67.31        88.62 o
  -1   1  38          7.93         12.73        82.82 o
   1   1  38          0.05         69.06        93.95 o
   3   1  38       1575.27       1575.71       195.32 o
   5   1  38          7.44        -96.64       106.01 o
   7   1  38          3.74        -98.23       113.46 o
  -8   2  38         25.40        -76.35        76.35 o
  -6   2  38       1036.56        982.59       133.17 o
  -4   2  38       1610.19       1580.43       137.29 o
  -2   2  38         94.51         74.60        95.26 o
   0   2  38        919.33        954.05       136.86 o
   2   2  38        569.48        395.25       122.91 o
   4   2  38         40.54        -29.30       129.07 o
   6   2  38         11.58         71.53       119.20 o
   8   2  38       1311.06       1163.37       338.90 o
  -9   3  38        409.42        529.06       123.74 o
  -7   3  38        542.07        438.77       210.62 o
  -5   3  38        124.45        229.30        97.38 o
  -3   3  38        650.03        638.28       122.23 o
  -1   3  38        299.01         78.07        92.59 o
   1   3  38         90.60        109.96       101.19 o
   3   3  38        612.94        525.03       120.61 o
   5   3  38          1.06        -43.64       111.73 o
   7   3  38         37.00        -19.36        99.42 o
  -8   4  38         38.80         32.69       119.23 o
  -6   4  38        350.57        456.02       129.06 o
  -4   4  38        889.29        885.31       138.71 o
  -2   4  38        136.38         52.29       119.17 o
   0   4  38        394.49        563.87       133.92 o
   2   4  38        155.47        266.57       115.67 o
   4   4  38        717.94        592.28       134.23 o
   6   4  38        689.74        596.56       211.29 o
  -7   5  38         11.88         70.36       115.02 o
  -5   5  38       1215.68       1312.61       178.91 o
  -3   5  38        135.80        181.05       107.21 o
  -1   5  38         37.09          7.63       126.73 o
   1   5  38          1.80         74.15       120.10 o
   3   5  38        137.96         37.51       117.65 o
   5   5  38        294.26        225.70       127.29 o
  -6   6  38        310.34        341.00       144.65 o
  -4   6  38         24.17        -16.80       114.14 o
  -2   6  38         96.48        299.27       124.25 o
   0   6  38          6.65         55.61       135.13 o
   2   6  38        187.36        116.15       133.79 o
   4   6  38          1.77         35.66       188.78 o
  -3   7  38         20.97         15.94       179.35 o
  -1   7  38        861.32        890.60       154.51 o
   1   7  38         40.08         69.07       130.15 o
  -9   1  39          0.43         92.52        92.86 o
  -7   1  39        714.12        768.16       103.48 o
  -5   1  39        183.14        136.51        81.97 o
  -3   1  39       1261.61       1621.39       156.80 o
  -1   1  39          2.04         12.79        93.15 o
   1   1  39       2440.09       2637.24       213.25 o
   3   1  39       1859.80       1878.42       206.46 o
   5   1  39        348.85        206.10       127.95 o
   7   1  39       1451.30       1286.18       202.03 o
  -8   2  39        127.76         84.64        89.97 o
  -6   2  39          2.21        -20.69        87.16 o
  -4   2  39        516.42        420.07       106.93 o
  -2   2  39        228.16        111.05        94.89 o
   0   2  39        288.68        396.16       114.67 o
   2   2  39       1283.42       1223.73       164.59 o
   4   2  39         91.94        124.88       116.78 o
   6   2  39        103.06        -35.96       124.24 o
  -7   3  39         68.50        134.36       101.87 o
  -5   3  39         41.56        175.87       107.75 o
  -3   3  39        517.86        435.88       145.80 o
  -1   3  39        118.35        103.14        97.70 o
   1   3  39       1493.26       1400.61       160.20 o
   3   3  39       1491.47       1505.15       175.99 o
   5   3  39        550.73        341.27       138.11 o
  -6   4  39         16.56        172.16       122.48 o
  -4   4  39        133.86        206.48       110.70 o
  -2   4  39         43.62         27.07       122.87 o
   0   4  39        324.29        534.21       159.78 o
   2   4  39       1239.44       1486.87       171.89 o
   4   4  39         73.41        -74.00       101.99 o
   6   4  39        320.41        207.48       126.27 o
  -5   5  39          2.95         92.83       105.97 o
  -3   5  39        751.65        770.14       169.30 o
  -1   5  39         35.47        143.37       136.34 o
   1   5  39        349.70        124.87       132.52 o
   3   5  39        161.57         46.62       125.34 o
   5   5  39         42.01        -87.01       101.23 o
  -4   6  39        573.19        598.48       165.81 o
  -2   6  39        301.78        227.94       120.89 o
   0   6  39         51.79         51.73       137.98 o
   2   6  39        353.16        197.11       149.31 o
  -8   0  40        326.84        484.21       129.94 o
  -6   0  40        981.73        934.28       184.79 o
  -4   0  40       4685.67       5149.44       359.69 o
  -2   0  40        276.74        242.20       149.52 o
   0   0  40        796.93        663.59       173.07 o
   2   0  40       2254.12       1879.81       509.15 o
   4   0  40        337.89        423.86       191.04 o
   6   0  40        278.34        126.02       183.11 o
  -7   1  40         14.60         18.48        89.88 o
  -5   1  40        619.02        466.56       120.71 o
  -3   1  40        484.93        667.55       123.69 o
  -1   1  40          7.35        -89.92        89.92 o
   1   1  40         58.01        129.72       102.45 o
   3   1  40          3.90         11.50       105.34 o
   5   1  40         92.41        -84.58       112.99 o
  -8   2  40         29.06        -13.83       109.27 o
  -6   2  40        785.29        989.40       134.09 o
  -4   2  40        445.89        545.08       127.87 o
  -2   2  40        965.78        829.77       141.80 o
   0   2  40       2808.07       2601.00       218.18 o
   2   2  40        909.62        745.98       136.72 o
   4   2  40        175.73        144.80       129.98 o
   6   2  40        384.37        231.59       137.59 o
  -7   3  40          1.39        -53.33       131.99 o
  -5   3  40        263.42        347.55       119.87 o
  -3   3  40         87.62        -80.88       118.23 o
  -1   3  40         38.57        -69.87        89.93 o
   1   3  40         62.46        136.00       107.24 o
   3   3  40        336.90        284.05       126.71 o
   5   3  40        336.98         78.89       149.96 o
  -6   4  40          5.23        -59.97       114.51 o
  -4   4  40       1388.75       1165.61       208.66 o
  -2   4  40        414.30        386.04       148.85 o
   0   4  40        605.03        778.01       176.59 o
   2   4  40       1670.53       1470.05       177.82 o
   4   4  40         68.90        -85.94       109.72 o
  -5   5  40        119.68        282.10       122.52 o
  -3   5  40        528.28        511.36       132.02 o
  -1   5  40         18.70        -87.41       111.65 o
   1   5  40        281.99        292.57       156.10 o
   3   5  40        162.36         68.11       158.23 o
  -2   6  40          0.36       -127.98       131.31 o
   0   6  40        136.24         60.99       127.40 o
  -7   1  41         82.36        162.82       101.93 o
  -5   1  41       1631.58       1476.90       156.01 o
  -3   1  41         91.36         67.21        90.29 o
  -1   1  41        395.76        287.99       113.89 o
   1   1  41         25.69        -14.53       105.69 o
   3   1  41        485.50        428.24       141.21 o
   5   1  41        201.15       -130.90       130.90 o
  -6   2  41         42.96         47.60        96.07 o
  -4   2  41         14.51        -67.96        93.99 o
  -2   2  41         63.63         57.31       100.82 o
   0   2  41        297.80        350.65       123.81 o
   2   2  41        248.30         98.10       115.04 o
   4   2  41        254.86         96.22       125.17 o
  -5   3  41        121.48        279.98       105.57 o
  -3   3  41        238.83        171.46       140.74 o
  -1   3  41        286.04        350.69       118.67 o
   1   3  41        104.66        -81.41        98.11 o
   3   3  41       1572.95       1280.44       174.61 o
   5   3  41        130.41        109.87       146.14 o
  -4   4  41          3.01       -113.70       122.72 o
  -2   4  41          4.51         23.57       158.23 o
   0   4  41          2.63       -112.97       112.97 o
   2   4  41         19.79         51.21       103.21 o
   4   4  41        614.20        339.25       154.29 o
  -3   5  41         37.23         40.30       137.80 o
  -1   5  41        299.96        288.94       154.08 o
   1   5  41         90.21         51.01       147.70 o
  -6   0  42       1080.70       1163.19       209.52 o
  -4   0  42        964.54       1180.79       220.19 o
  -2   0  42        675.38        549.93       175.59 o
   0   0  42        136.68        350.71       218.78 o
   2   0  42       1393.68       1074.29       279.24 o
   4   0  42        625.51        156.09       323.79 o
  -5   1  42       1016.29        779.39       133.56 o
  -3   1  42         58.61        -84.37        87.90 o
  -1   1  42        350.24        127.46       109.29 o
   1   1  42         11.08         -4.61       108.11 o
   3   1  42          2.18        -26.07       115.46 o
  -6   2  42          3.22        -45.70       122.56 o
  -4   2  42        256.91        148.27       131.44 o
  -2   2  42        223.41        279.22       165.24 o
   0   2  42        844.30        600.87       139.33 o
   2   2  42       2470.20       2007.31       260.72 o
   4   2  42        343.07        233.34       133.15 o
  -5   3  42         53.84        132.26       130.36 o
  -3   3  42         37.04        -37.41       125.61 o
  -1   3  42        140.78        -30.28       112.37 o
   1   3  42        103.78        155.07       117.74 o
   3   3  42         46.42        165.15       127.02 o
  -4   4  42        100.68         52.27       121.99 o
  -2   4  42        276.70        271.47       156.31 o
   0   4  42        369.09        605.25       172.46 o
   2   4  42       1378.52       1083.49       184.41 o
  -5   1  43        285.59        458.48       146.34 o
  -3   1  43        408.76        377.70       119.63 o
  -1   1  43        126.83        202.88       111.96 o
   1   1  43       1226.98       1049.88       173.06 o
   3   1  43        186.16        136.74       122.59 o
  -4   2  43          1.30       -116.22       116.22 o
  -2   2  43        184.28        203.07       112.90 o
   0   2  43          7.80       -100.62       100.62 o
   2   2  43        182.29         63.89       123.05 o
  -3   3  43        733.53        751.04       206.69 o
  -1   3  43        133.47         81.26       155.94 o
   1   3  43       1017.18       1078.61       164.22 o
  -4   0  44       2401.99       2034.25       264.64 o
  -2   0  44        186.91        190.35       163.90 o
   0   0  44         24.34         91.18       170.31 o
   2   0  44        260.49        159.94       182.49 o
  -3   1  44         68.04        -36.45       111.43 o
  -1   1  44         25.38        -74.29        98.92 o
   1   1  44        116.59         69.28       125.72 o
  -2   2  44          4.89         40.57       104.52 o
   0   2  44        911.33        769.62       153.60 o
                                                
